# Supplementary material for: Identification of novel locus associated with coronary artery aneurysms and validation of loci for susceptibility to Kawasaki disease
Source: Eur J Hum Genet. 2021 Mar 26;29(12):1734–44. doi: 10.1038/s41431-021-00838-5 (PMC7994355; doi:10.1038/s41431-021-00838-5)
Supplement: Supplementary file 2 — Supplementary Table 2 [file 41431_2021_838_MOESM2_ESM.csv]

Supplementary Table 2. Top 50 genes from a MAGMA gene test for association with CAA formation. Columns specify the gene name, genomic position, the number of SNVs included in the gene test, effective number of SNVs, test statistic and p-value.
Gene	CHR	START	STOP	NSNPS	NPARAM	ZSTAT	P
CDH3	16	68678151	68732959	109	8	4.3076	8.25E-06
CERS3	15	100940600	101084925	419	18	4.1843	1.43E-05
CPED1	7	120628751	120937498	545	19	3.9466	3.96E-05
RUSC2	9	35490007	35561895	83	11	3.7694	8.18E-05
PYHIN1	1	158901337	158946849	58	6	3.741	9.17E-05
KDR	4	55944426	55991762	57	7	3.6463	0.00013301
CDH1	16	68771128	68869445	179	8	3.6317	0.00014078
IFNW1	9	21140631	21142144	1	1	3.6159	0.00014967
MAN1B1	9	139981379	140003639	29	4	3.5819	0.00017058
SGCG	13	23755060	23899304	811	53	3.5445	0.00019666
ATP2A1	16	28889192	28915830	20	3	3.5249	0.00021184
SNED1	2	241938213	242038515	177	20	3.4257	0.00030664
CADM1	11	115039933	115375241	414	33	3.352	0.00040115
LTBP4	19	41099072	41135725	68	6	3.3373	0.00042296
UAP1L1	9	139971944	139978990	6	2	3.3335	0.00042873
EPB41L2	6	131160487	131384462	409	19	3.3188	0.00045202
TUFM	16	28853732	28857729	6	1	3.256	0.00056491
PIGO	9	35087028	35096598	5	2	3.2177	0.00064609
SH2B1	16	28872939	28885534	12	1	3.2172	0.00064724
ATXN2L	16	28834369	28848558	23	2	3.2023	0.00068163
RABEP2	16	28915742	28937339	14	2	3.1873	0.00071814
MGRN1	16	4674825	4740975	67	6	3.1701	0.00076201
NUPR1	16	28548662	28550495	1	1	3.1641	0.0007779
SULT1A1	16	28616908	28634907	28	1	3.1616	0.00078458
PAX5	9	36833272	37034476	475	42	3.1472	0.0008243
SIAH3	13	46354405	46425846	144	13	3.1382	0.00084991
C10orf82	10	118423207	118429765	6	1	3.1348	0.00085999
SMLR1	6	131148545	131158275	25	3	3.1181	0.00091002
SHKBP1	19	41082757	41097305	27	4	3.1113	0.00093128
ITLN2	1	160914810	160924589	17	3	3.0923	0.00099323
SNAPC3	9	15422694	15466747	64	4	3.088	0.0010075
CD163L1	12	7507556	7596778	71	11	3.0623	0.0010981
CRABP1	15	78632666	78640572	7	2	3.0472	0.001155
SPNS1	16	28986028	28995869	7	2	3.0405	0.0011811
PCED1B	12	47473386	47630446	277	18	3.0365	0.0011969
BMP5	6	55618451	55740388	165	21	3.0348	0.0012036
LETMD1	12	51442082	51454207	29	4	3.0189	0.0012685
C16orf71	16	4784289	4799397	37	2	3.0059	0.0013241
HSPA12A	10	118430703	118609693	284	21	2.9974	0.0013616
CLN3	16	28488600	28505897	10	1	2.983	0.0014271
ZNF500	16	4800815	4817219	26	2	2.9753	0.0014634
ITGA4	2	182321619	182402474	166	15	2.9464	0.0016076
SDCCAG8	1	243419307	243663393	261	21	2.9422	0.0016296
CDADC1	13	49822047	49867622	61	3	2.9323	0.0016826
AACS	12	125549925	125627879	119	13	2.9158	0.001774
CCDC101	16	28565249	28603111	33	1	2.9113	0.0017997
POM121	7	72349906	72421979	5	2	2.9005	0.0018627
SKAP2	7	26697397	27034862	661	13	2.8978	0.0018787
ATP2A3	17	3827163	3867758	29	5	2.897	0.0018837
IGFL3	19	46623328	46627931	2	1	2.8959	0.0018902
APOBR	16	28505970	28510291	6	1	2.8871	0.001944
SAMD5	6	147829807	148058677	642	38	2.8871	0.0019442
SULT1A2	16	28603264	28611058	13	1	2.8863	0.0019492
TJP3	19	3708335	3750811	101	15	2.8782	0.0019996
SLC35A1	6	88182637	88222057	79	7	2.8707	0.0020477
IGFL1	19	46733009	46734500	5	2	2.8663	0.0020764
AKR1B1	7	134127107	134143888	22	5	2.8593	0.0021226
CD19	16	28943082	28950668	3	1	2.8539	0.0021596
DEFB126	20	123194	126392	4	1	2.8265	0.0023527
TJP2	9	71714875	71870124	393	20	2.8117	0.0024639
NR4A1	12	52416616	52453291	33	7	2.8103	0.0024751
TARBP2	12	53893557	53900215	2	1	2.8028	0.0025328
FNDC9	5	156768607	156772729	12	3	2.7981	0.0025701
C1QTNF7	4	15341560	15447791	205	12	2.7843	0.0026818
SLC6A3	5	1392905	1445543	91	9	2.7777	0.0027375
ANXA2	15	60639350	60690185	90	12	2.7681	0.0028195
CRY2	11	45868669	45904799	47	7	2.7655	0.0028418
F2R	5	76011868	76031595	20	4	2.7573	0.0029136
EDEM3	1	184659625	184724041	45	2	2.7533	0.0029503
CERS6	2	169312759	169631644	420	35	2.7496	0.0029834
ALPI	2	233320833	233325455	9	2	2.7446	0.0030295
GNAI2	3	50264120	50296786	8	2	2.742	0.0030535
PGS1	17	76374705	76420740	127	10	2.7201	0.0032629
LHX6	9	124964856	124991166	15	3	2.7126	0.0033381
TBCA	5	76986995	77072185	198	11	2.7104	0.0033603
UBE3D	6	83602186	83775545	257	10	2.7012	0.0034549
OSGEP	14	20915207	20923267	25	2	2.7011	0.003455
SULF1	8	70378859	70573147	310	41	2.6972	0.0034966
NSUN4	1	46805849	46830824	145	2	2.6965	0.0035033
DPP7	9	140004992	140009204	6	2	2.6962	0.0035071
KIF28P	1	246934900	247003474	166	15	2.6958	0.0035113
FAM166B	9	35561827	35563896	2	1	2.6902	0.0035701
HS3ST4	16	25703347	26149009	1002	94	2.6826	0.0036524
POLR1E	9	37485945	37503694	93	3	2.6751	0.003735
DOPEY1	6	83777385	83881069	86	3	2.6645	0.0038551
GPR12	13	27329337	27334922	9	3	2.64	0.0041452
TERT	5	1253282	1295178	24	5	2.6389	0.0041586
GMDS	6	1624035	2245868	945	64	2.6355	0.0042008
SACS	13	23902962	24007867	228	27	2.6337	0.0042233
GLS	2	191745547	191830278	72	7	2.629	0.004282
KNSTRN	15	40674922	40686489	29	4	2.6147	0.0044656
MEAF6	1	37955561	37980420	68	11	2.6117	0.0045047
GJA8	1	147374946	147381396	15	3	2.6094	0.0045357
UROC1	3	126200008	126236616	87	15	2.5974	0.0046972
SLC22A31	16	89262169	89267757	19	4	2.5929	0.0047583
CDH6	5	31193762	31329253	191	21	2.5897	0.0048025
AHCTF1	1	247002400	247094726	128	11	2.5883	0.0048229
GNG11	7	93551016	93555826	5	1	2.5776	0.0049747
IDH2	15	90626283	90645730	26	3	2.5681	0.0051133
PNLIPRP1	10	118350478	118368687	41	8	2.5669	0.0051311
CRB2	9	126118448	126141034	56	8	2.5625	0.0051966
ACPT	19	51293672	51298481	16	3	2.561	0.0052187
CSRNP2	12	51454988	51477454	34	6	2.5527	0.005344
HSPA13	21	15743436	15755509	25	5	2.549	0.0054016
PMEL	12	56347889	56360523	5	1	2.5446	0.0054708
NTRK3	15	88419948	88800026	536	36	2.5388	0.0055613
COL4A1	13	110801310	110959496	438	45	2.5378	0.005577
NXPE2	11	114549200	114579357	79	11	2.5344	0.0056323
DNAJB5	9	34989638	34998430	3	2	2.5233	0.0058129
STEAP1B	7	22459063	22539901	246	26	2.5165	0.0059258
NFATC2IP	16	28962318	28977786	8	2	2.5131	0.0059835
IL27	16	28510683	28518155	7	1	2.5095	0.0060452
PNPLA7	9	140354404	140445021	24	4	2.4977	0.0062506
FAM214B	9	35104118	35116338	9	2	2.4953	0.0062925
HSD17B12	11	43702108	43878169	258	15	2.491	0.006369
BLOC1S5	6	8013800	8064647	171	13	2.4811	0.0065483
NACC1	19	13228813	13251961	16	3	2.4755	0.0066519
EIF1B	3	40351173	40353915	5	1	2.4738	0.0066836
CDH15	16	89238163	89261900	69	8	2.4717	0.006724
IRX6	16	55358406	55364672	17	2	2.4707	0.0067433
SPATA2L	16	89762765	89768131	10	2	2.4693	0.0067687
SNUPN	15	75890424	75918719	33	2	2.4686	0.0067815
VPS13D	1	12290101	12572099	36	3	2.4656	0.0068383
TREM1	6	41242999	41254457	27	5	2.4607	0.006934
OR51I2	11	5474638	5475707	5	2	2.4602	0.0069439
ARMC3	10	23216954	23327452	194	16	2.4591	0.0069634
EMP2	16	10622279	10674539	90	15	2.4573	0.0070001
MORC1	3	108676814	108836993	359	11	2.4568	0.007009
CCRN4L	4	139936913	139967093	26	5	2.4548	0.0070487
NAB1	2	191513621	191557492	66	7	2.4499	0.0071441
ATL2	2	38522027	38604432	93	4	2.447	0.0072029
FAAH	1	46859939	46879520	23	4	2.4434	0.0072754
SHISA6	17	11144740	11467380	748	77	2.4426	0.0072901
DGKZ	11	46354455	46402104	27	3	2.4396	0.0073514
MTERF4	2	242026509	242041747	33	5	2.4369	0.0074062
ANLN	7	36429415	36493400	113	13	2.4355	0.007436
BDKRB2	14	96671016	96710666	78	15	2.4335	0.0074762
SRSF6	20	42086504	42092245	6	2	2.4286	0.0075785
ARFIP2	11	6495913	6502709	6	2	2.4178	0.0078063
CYFIP2	5	156693091	156822606	344	15	2.4167	0.0078312
TXNDC8	9	113065762	113100163	83	16	2.4164	0.0078376
SOAT1	1	179262849	179327815	219	16	2.4101	0.0079751
MYO7A	11	76839302	76926286	180	13	2.4085	0.0080093
NLRC3	16	3589033	3627392	34	4	2.4085	0.0080093
S100A7A	1	153389000	153395701	4	1	2.4047	0.008093
GNB2L1	5	180663928	180671209	11	3	2.4045	0.0080972
EML6	2	54952149	55199157	595	46	2.4042	0.0081049
RBM4	11	66406088	66435856	14	4	2.3985	0.0082315
MMP19	12	56229214	56236767	2	1	2.3921	0.008375
LAT	16	28996147	29002104	3	2	2.3909	0.0084041
HDDC2	6	125596496	125623287	79	3	2.3909	0.0084043
ZNF621	3	40566376	40581043	5	1	2.3899	0.008427
CLMN	14	95648276	95786245	362	24	2.384	0.0085624
TMEM106C	12	48357330	48362661	11	3	2.3822	0.0086039
OTOP1	4	4190530	4228621	103	9	2.3819	0.0086118
DLEC1	3	38080497	38164228	137	9	2.3629	0.0090674
LRRC41	1	46744072	46769038	8	3	2.3626	0.009074
S100A8	1	153362508	153395054	51	1	2.3584	0.0091766
CDHR2	5	175969512	176022769	132	10	2.3575	0.0091987
IQCA1	2	237232790	237416178	226	12	2.3529	0.009313
ATF7	12	53901640	54020200	139	8	2.3481	0.0094343
AHR	7	17338276	17385775	30	6	2.3471	0.0094612
SLC35F1	6	118228689	118638839	708	41	2.347	0.0094622
CD28	2	204571198	204603635	56	6	2.3468	0.009467
CYP2R1	11	14899551	14913874	8	2	2.3462	0.0094842
CD226	18	67530192	67624412	77	9	2.3454	0.0095028
LSG1	3	194361517	194393206	112	5	2.342	0.0095897
CYB5B	16	69458498	69500167	95	10	2.339	0.0096667
FANCG	9	35073833	35080043	5	2	2.3363	0.0097369
TERF2	16	69389464	69419891	21	3	2.3339	0.0098005
LASP1	17	37026112	37078023	126	21	2.3322	0.0098444
DOCK2	5	169064251	169510386	939	76	2.3318	0.0098562
DNHD1	11	6517994	6593255	123	10	2.3316	0.0098611
PGM3	6	83874592	83903655	22	3	2.331	0.0098768
CYB561D2	3	50388265	50391500	1	1	2.3284	0.0099452
CYP3A4	7	99354583	99381811	5	2	2.3275	0.0099683
ZNF619	3	40518604	40531728	9	1	2.3265	0.0099962
ZFAT	8	135490031	135725292	631	36	2.3264	0.0099993
KHSRP	19	6413115	6424822	7	1	2.3263	0.010002
NAGPA	16	5074845	5083942	24	5	2.3251	0.010033
GNGT1	7	93535820	93540485	8	1	2.3215	0.01013
C2orf80	2	209030071	209054969	75	11	2.3212	0.010139
RASA2	3	141205891	141334186	101	6	2.3203	0.010163
BIRC7	20	61867235	61871859	19	4	2.3149	0.010308
PRSS8	16	31142754	31147151	2	1	2.3144	0.010323
TRIM52	5	180683373	180688161	3	1	2.3137	0.010342
ZNF737	19	20714067	20748626	143	14	2.3114	0.010406
KLRF1	12	9980038	9997604	2	1	2.3083	0.010492
ENTPD3	3	40428647	40470110	62	1	2.3062	0.010551
TMEM89	3	48658275	48659189	2	1	2.2981	0.010777
ADA	20	43248160	43280376	33	5	2.2921	0.01095
RARS2	6	88223656	88299735	112	9	2.2903	0.011003
TNFRSF10A	8	23048970	23082680	78	9	2.2874	0.011085
SV2C	5	75378997	75649764	651	42	2.2832	0.011208
WBP2	17	73841780	73851501	12	2	2.281	0.011273
SAMD10	20	62605466	62611182	14	2	2.2792	0.011328
FZD9	7	72848109	72850450	2	1	2.278	0.011362
C15orf41	15	36871812	37102449	434	31	2.2772	0.011387
CDC25A	3	48198668	48230153	15	2	2.2767	0.011401
ANKS3	16	4746500	4784378	45	3	2.2729	0.011515
IMP3	15	75931426	75941047	8	3	2.2691	0.011632
NOC3L	10	96092989	96122715	51	5	2.2687	0.011643
CATSPER1	11	65784223	65793988	19	3	2.2651	0.011752
TMTC2	12	83080731	83528647	784	50	2.2651	0.011754
RBM14-RBM4	11	66384053	66413944	17	4	2.2645	0.011771
TAS2R20	12	11148561	11150474	10	2	2.2544	0.012084
RPL14	3	40498783	40503863	4	1	2.253	0.01213
S100A12	1	153346184	153348075	1	1	2.2516	0.012174
KHDRBS3	8	136469702	136669068	257	14	2.2508	0.012199
ZFP28	19	57050317	57068170	32	6	2.2482	0.012281
KAT8	16	31128985	31142714	18	3	2.2438	0.012423
TSPAN17	5	176074388	176086059	26	3	2.2367	0.012654
VPREB3	22	24094930	24096630	5	2	2.2328	0.012781
AMBRA1	11	46417962	46615619	83	3	2.2323	0.012798
TRIM3	11	6469843	6495689	18	2	2.2308	0.012847
STAT1	2	191833762	191878976	54	9	2.2296	0.012887
CAB39L	13	49882786	50018221	278	20	2.2274	0.012959
VKORC1	16	31102175	31106699	5	2	2.226	0.013009
TSHZ1	18	72922710	73001905	79	8	2.2259	0.01301
CEBPE	14	23586515	23588820	3	2	2.2257	0.013019
STX10	19	13254872	13261188	5	2	2.2227	0.013119
NANOGNB	12	7917812	7926717	7	2	2.2218	0.013149
PRPF6	20	62612417	62664453	59	4	2.2206	0.013189
MYLK2	20	30407115	30422500	33	4	2.2196	0.013222
SAPCD2	9	139956579	139965028	21	4	2.2172	0.013304
ZNF219	14	21558205	21572863	14	2	2.2161	0.013341
CHRM4	11	46405335	46413122	1	1	2.2158	0.013352
LOC101059914	4	165850646	165851778	5	1	2.2152	0.013372
RAP1GAP2	17	2659050	2941035	469	70	2.2089	0.013589
MX2	21	42733918	42780870	57	10	2.2087	0.013597
CCDC178	18	30517225	31020685	546	14	2.2079	0.013624
KCNV2	9	2717526	2730037	21	4	2.2064	0.013679
1-Mar	1	220960039	220987741	66	14	2.2014	0.013855
CRLF3	17	29109702	29151778	105	2	2.1963	0.014036
HIGD1C	12	51346200	51364668	69	6	2.1954	0.014069
MAX	14	65472819	65569413	141	12	2.1915	0.014207
C15orf56	15	40542865	40545110	6	1	2.1885	0.014316
ATG13	11	46638826	46697569	35	3	2.1883	0.014323
ZNF589	3	48282596	48312480	21	1	2.1878	0.014341
ANKRD24	19	4182665	4224811	75	9	2.1874	0.014356
ZNF302	19	35168553	35177302	23	3	2.1851	0.014442
MYH4	17	10346607	10372876	37	4	2.1849	0.014448
BAZ1B	7	72854728	72936628	65	4	2.1832	0.014512
IGFL2	19	46651039	46664561	10	2	2.1798	0.014638
SPP2	2	234959346	234985776	81	7	2.1752	0.014807
TCAF2	7	143318045	143427173	5	2	2.172	0.014927
TRIM47	17	73870242	73874683	10	2	2.1708	0.014972
C1RL	12	7246000	7261869	43	8	2.1685	0.015061
ACVRL1	12	52300657	52317145	34	6	2.1585	0.015446
PRDM13	6	100054650	100063454	9	4	2.1555	0.015561
PLA2G4F	15	42433332	42448839	32	5	2.1545	0.015599
UNC5CL	6	40994640	41006938	13	2	2.1545	0.0156
TMEM132B	12	125811162	126146915	624	59	2.1539	0.015623
SGCZ	8	13947373	15095792	4126	121	2.1538	0.015628
CLEC4C	12	7880235	7902069	72	8	2.1514	0.015724
CHCHD10	22	24108021	24110141	9	3	2.1509	0.015741
NGB	14	77731834	77737655	4	2	2.1503	0.015765
GAS6	13	114523522	114567046	104	15	2.15	0.015778
MYH8	17	10293642	10325267	44	4	2.1486	0.015832
SAMD8	10	76871275	76941881	107	9	2.1468	0.015906
MEF2B	19	19256376	19281098	77	6	2.1466	0.015913
RAB6A	11	73386683	73472201	173	16	2.1453	0.015965
CREB3L1	11	46299189	46342972	61	10	2.1438	0.016024
HEY2	6	126066211	126082415	26	3	2.1423	0.016087
DERL3	22	24176690	24181430	14	3	2.1418	0.016104
LOC338667	11	125817319	125826735	36	6	2.1394	0.0162
C18orf32	18	47007548	47013644	10	4	2.1389	0.016221
ZNF620	3	40547450	40559712	6	1	2.1374	0.016284
LIMS1	2	109150811	109303702	198	7	2.1367	0.016312
SRXN1	20	627259	634014	9	2	2.1367	0.016313
PVRL1	11	119508808	119599435	94	7	2.136	0.016341
CACUL1	10	120433679	120514758	134	9	2.1354	0.016365
CCDC149	4	24807739	24981826	390	27	2.1336	0.016438
LOC101928268	7	30499667	30509718	27	2	2.1306	0.016559
C19orf48	19	51300961	51307974	29	5	2.1288	0.016635
F2RL2	5	75911307	75919259	15	2	2.127	0.01671
TIMM10B	11	6502677	6506109	7	2	2.1248	0.016803
UNC13B	9	35161976	35405334	225	13	2.1212	0.016954
ACBD6	1	180257352	180472022	384	16	2.1195	0.017024
CPNE7	16	89642176	89663654	53	10	2.1195	0.017024
MCM5	22	35796116	35820495	44	8	2.1186	0.017061
HARBI1	11	46624856	46638933	6	1	2.1158	0.017183
ROR2	9	94484878	94712444	402	26	2.1147	0.01723
PLA2G4D	15	42359881	42386752	107	6	2.113	0.017301
NR1H3	11	47269851	47290584	34	4	2.11	0.017429
ABCC8	11	17414432	17498449	203	16	2.1095	0.017452
BCL7B	7	72950683	72972065	23	2	2.1089	0.017476
LRP6	12	12268959	12419811	205	14	2.1064	0.017583
RBM14	11	66384053	66397405	6	3	2.1037	0.017701
ZFP90	16	68573192	68609975	106	4	2.1011	0.017815
CHEK2	22	29083731	29137822	81	9	2.0896	0.018327
FHAD1	1	15573730	15724767	244	21	2.0873	0.018432
DPF3	14	73085561	73360824	506	39	2.0872	0.018434
PAQR3	4	79836364	79860582	28	1	2.0866	0.01846
SMEK2	2	55774428	55844860	166	16	2.0858	0.018496
MYH1	17	10395624	10421859	25	4	2.0859	0.018496
VLDLR	9	2621679	2654485	69	11	2.0834	0.018608
SLC11A2	12	51373566	51422118	97	8	2.0822	0.018663
NOD1	7	30464143	30518426	83	8	2.0811	0.018714
PRKAA2	1	57110990	57181008	130	5	2.081	0.018717
PDE3B	11	14665191	14893605	168	12	2.0798	0.018772
ITGB6	2	160956182	161110349	220	18	2.0791	0.018802
NRTN	19	5823818	5828335	6	3	2.0757	0.018961
WASF1	6	110421022	110501219	36	1	2.0757	0.018962
ANKRD42	11	82904754	82967719	85	8	2.0755	0.018971
DNAJB8	3	128181275	128186091	6	2	2.0738	0.01905
TPX2	20	30326904	30389605	66	4	2.073	0.019086
L3MBTL1	20	42136320	42179590	69	6	2.0725	0.019109
TRAF3IP3	1	209929393	209955668	49	4	2.0716	0.01915
FKTN	9	108320411	108403399	77	9	2.0694	0.019256
MACROD2	20	13976146	16033842	3733	222	2.0666	0.019385
SIGLEC11	19	50452250	50464439	19	3	2.0658	0.019423
MYD88	3	38179969	38184513	3	2	2.0657	0.019428
TEFM	17	29226001	29233286	12	2	2.0654	0.019445
KCTD12	13	77454304	77460540	5	2	2.0637	0.019523
MYO1B	2	192110107	192290115	182	2	2.0573	0.019831
ST3GAL2	16	70413338	70472991	19	4	2.057	0.019845
RIN3	14	92980125	93155339	473	59	2.0565	0.019869
GFRA2	8	21549530	21672392	51	8	2.0555	0.019914
RPS26	12	56435686	56438007	2	1	2.0528	0.020045
IER2	19	13261282	13265722	3	1	2.0489	0.020235
MADD	11	47290927	47351582	91	7	2.0482	0.02027
ZNF25	10	38238500	38265584	52	6	2.0409	0.02063
WDR86	7	151077536	151107775	46	9	2.0388	0.020734
NME6	3	48335485	48343719	14	1	2.0386	0.020743
CDK20	9	90581356	90589695	15	4	2.0384	0.020756
CR1	1	207669473	207815110	166	13	2.0376	0.020797
FTCD	21	47556065	47575499	5	2	2.0356	0.020897
DIDO1	20	61509090	61569304	103	10	2.0351	0.020921
SPATS2	12	49760688	49921208	192	7	2.035	0.020925
TLR2	4	154605404	154627243	32	6	2.034	0.020975
RWDD2A	6	83903032	83908654	3	1	2.0337	0.020993
BCL2L1	20	30252261	30311752	66	4	2.0333	0.02101
SCCPDH	1	246887378	246931439	75	8	2.0329	0.021033
KRT73	12	53001354	53012343	16	5	2.0323	0.021063
DUPD1	10	76797230	76833383	52	5	2.0304	0.021156
FSD1	19	4304591	4323843	33	5	2.029	0.021227
CYP27A1	2	219646472	219680016	55	1	2.0282	0.02127
RBM4B	11	66432469	66445348	6	2	2.0271	0.021326
KIF1A	2	241653181	241759725	160	17	2.0248	0.021441
FUT6	19	5830637	5839764	16	3	2.0217	0.021602
CASR	3	121902530	122005350	323	20	2.0212	0.021628
SPINK8	3	48348336	48369831	33	1	2.0211	0.021633
ELF2	4	139978871	140098372	88	11	2.0209	0.021647
GRAMD3	5	125695788	125829853	166	27	2.0203	0.021675
TRIM41	5	180650263	180662808	9	2	2.0203	0.021678
GPR150	5	94955980	94957284	1	1	2.019	0.021745
GUCA1C	3	108626491	108672742	103	12	2.0181	0.021792
GRID2	4	93225453	94695707	1967	65	2.0173	0.02183
UBAC1	9	138824815	138853226	41	3	2.0147	0.021969
FCRL2	1	157715523	157747119	27	3	2.0143	0.021991
CCBL2	1	89401456	89458643	79	4	2.0129	0.022065
SERPINA10	14	94749648	94759608	20	3	2.0116	0.022129
RAB3IL1	11	61664706	61713747	79	10	2.0101	0.022208
SF3B2	11	65819264	65836382	22	3	2.0074	0.022354
TRMT1	19	13215714	13227573	2	1	2.0066	0.022396
AK3	9	4709556	4742043	142	14	2.0047	0.022498
ADGRB1	8	143545377	143626369	92	12	2.0046	0.022503
COL5A3	19	10070237	10121147	125	14	2.004	0.022535
MATK	19	3777967	3801810	19	3	2.0039	0.022538
CD4	12	6898638	6929976	58	10	2.0008	0.022709
SERPINA1	14	94843084	94857029	49	11	2.0002	0.022739
RAD54L	1	46713367	46744145	15	4	1.9992	0.022793
CCDC90B	11	82972498	82997445	47	5	1.9991	0.0228
CD86	3	121774209	121839990	93	15	1.9982	0.022849
IVD	15	40697686	40728146	72	8	1.9974	0.022893
FBLIM1	1	16083107	16113089	43	5	1.9969	0.022918
ZNF429	19	21688437	21721079	75	4	1.9933	0.023112
ZNF33A	10	38299578	38353946	108	9	1.993	0.023131
DDX6	11	118618472	118661972	67	7	1.9917	0.023201
SCN4B	11	118004092	118023630	36	4	1.9908	0.02325
POLE4	2	75185775	75196859	14	3	1.9906	0.02326
PLIN2	9	19115759	19127604	23	4	1.9905	0.023267
ZNF470	19	57078401	57099965	47	4	1.9904	0.023271
ORC3	6	88299785	88377172	85	7	1.9898	0.023304
PPP4R4	14	94640649	94746092	184	11	1.9883	0.023387
TIGIT	3	114012833	114029135	11	1	1.9868	0.023474
THBS2	6	169615875	169654137	156	24	1.9865	0.023488
TMEM238	19	55890612	55895627	5	2	1.9852	0.023561
HHLA1	8	133073733	133117512	95	16	1.9845	0.023602
COL18A1	21	46825058	46933634	256	21	1.9844	0.023608
SNAP29	22	21213292	21245502	30	2	1.9838	0.023638
AKR1B15	7	134233849	134264615	62	5	1.9833	0.023667
PROC	2	128175996	128186822	22	4	1.9831	0.023679
WDR72	15	53805938	54055075	580	28	1.9806	0.023817
ZC3H12A	1	37940119	37949978	8	3	1.978	0.023967
ZNF641	12	48729065	48745029	42	6	1.9777	0.023979
CYP2E1	10	135340300	135352627	33	4	1.9761	0.024069
VCP	9	35056065	35072739	18	3	1.9751	0.024129
FAM26F	6	116782533	116784948	5	3	1.9746	0.024156
LILRA3	19	54799854	54804625	1	1	1.9741	0.024185
TBX20	7	35242042	35293711	80	3	1.9735	0.024218
CHMP4C	8	82644688	82671750	38	8	1.9695	0.024446
CLEC7A	12	10269376	10282868	44	3	1.9678	0.024546
TMEM225	11	123753633	123756340	9	3	1.9675	0.024564
MRGPRF	11	68771862	68780850	13	4	1.9668	0.024605
COQ3	6	99817279	99842082	65	9	1.9649	0.024715
TGFBR2	3	30647994	30735634	221	29	1.9649	0.024716
SH3RF2	5	145316126	145458680	256	7	1.9647	0.024725
ABLIM1	10	116190869	116444762	514	40	1.9634	0.024802
ZNF432	19	52536677	52552073	19	2	1.9634	0.024803
ZNF408	11	46722317	46727466	5	2	1.9592	0.025044
FAN1	15	31191703	31235311	69	8	1.9588	0.025068
MPC1	6	166778407	166796501	16	1	1.9566	0.025195
CRIM1	2	36583370	36778278	378	31	1.9532	0.025401
VIP	6	153071932	153080900	4	1	1.9495	0.025617
MCTP2	15	94774772	95027181	482	46	1.9479	0.025711
SLC17A7	19	49932655	49945617	11	2	1.9478	0.025717
DUSP13	10	76854190	76868976	32	6	1.9476	0.025733
SPTBN2	11	66449967	66496716	20	6	1.9447	0.025903
HFM1	1	91726323	91870426	218	17	1.9434	0.025984
SNIP1	1	38000050	38019945	39	7	1.9424	0.026045
CDK6	7	92234235	92465941	134	12	1.9418	0.026078
PAK6	15	40509629	40569688	76	14	1.9406	0.026155
C18orf8	18	21083434	21113311	30	3	1.9405	0.02616
C1orf111	1	162343515	162347017	5	2	1.9403	0.026174
ARFGAP2	11	47185849	47199054	15	4	1.9382	0.026298
C21orf59	21	33973977	33985174	7	3	1.9376	0.026336
ENTPD8	9	140328816	140335901	2	1	1.9371	0.026367
MAN2A2	15	91447420	91465815	20	2	1.937	0.026373
TMOD1	9	100263462	100367177	178	26	1.9369	0.026381
CRMP1	4	5822491	5894785	180	28	1.9367	0.026394
ZDHHC24	11	66288854	66313709	39	3	1.9359	0.026438
KCNQ5	6	73331571	73908574	952	68	1.9359	0.026443
RWDD4	4	184560789	184580331	34	4	1.9352	0.026482
CACNA1A	19	13317256	13617274	513	58	1.9348	0.02651
SLC27A6	5	128300951	128369335	240	20	1.9335	0.026586
FAM43A	3	194406622	194409766	7	2	1.9333	0.026599
ANKRD34A	1	145470508	145475647	1	1	1.9319	0.026687
MYH14	19	50706885	50813801	226	30	1.9302	0.026793
PXDN	2	1635659	1748291	229	29	1.9297	0.026821
KLRG2	7	139138088	139168457	42	6	1.9296	0.026829
SYNE1	6	152442819	152958534	1117	73	1.929	0.026867
CCNY	10	35535953	35860848	225	8	1.929	0.026867
NMNAT2	1	183217372	183387634	319	17	1.9285	0.026895
RALA	7	39663152	39747723	106	10	1.926	0.027049
PEG3	19	57285730	57352121	61	8	1.9253	0.027093
ZIM2	19	57285915	57352097	61	8	1.9253	0.027093
LYPD6	2	150186499	150330662	209	18	1.9244	0.027151
VDAC2	10	76969912	76991206	27	5	1.9237	0.027198
TMEM174	5	72464080	72471073	13	4	1.9227	0.027256
DKK2	4	107842959	107957453	140	13	1.9226	0.027265
TST	22	37406900	37416224	27	4	1.9226	0.027265
GPR137B	1	236305832	236415314	240	12	1.921	0.027366
ASAP1	8	131064350	131455906	740	24	1.9204	0.027403
IDI2	10	1064847	1071799	26	6	1.9184	0.027531
MAP3K12	12	53873456	53893444	3	1	1.9178	0.027565
SDC3	1	31342313	31381480	4	2	1.9174	0.027596
OTOG	11	17568920	17667491	97	9	1.9173	0.027599
SYCP2	20	58438612	58508704	2	1	1.9152	0.027735
ATAD5	17	29159020	29222295	96	2	1.9142	0.027798
NEDD1	12	97301001	97347474	64	5	1.9118	0.027952
ASB2	14	94400499	94443085	94	11	1.9103	0.02805
STK17B	2	196998307	197036336	84	3	1.9101	0.028058
SMCP	1	152850798	152857523	3	1	1.9098	0.028077
WDR7	18	54318590	54697036	475	31	1.9098	0.028081
CDK2	12	56360556	56366573	4	2	1.9096	0.028093
IFNA1	9	21440453	21441315	2	1	1.908	0.028193
MMP13	11	102813721	102826463	14	3	1.9017	0.028606
ARHGAP1	11	46698625	46722215	17	5	1.9013	0.028633
CER1	9	14719731	14722715	10	2	1.9011	0.028643
C6orf163	6	88054571	88075381	51	4	1.901	0.028653
RORB	9	77112252	77303534	246	19	1.8994	0.028755
PRADC1	2	73455134	73460356	6	2	1.8972	0.028903
SLC38A3	3	50242692	50258406	12	3	1.896	0.028983
IKZF4	12	56401268	56432219	17	2	1.8948	0.029063
SMIM8	6	88032306	88052043	44	3	1.8946	0.029075
OR10V1	11	59480389	59481318	1	1	1.8944	0.029083
PRRX1	1	170633313	170708541	95	14	1.8927	0.029198
PLCE1	10	95753746	96088149	389	28	1.8919	0.029255
SRI	7	87834430	87856308	24	5	1.8917	0.029263
SLC25A33	1	9599528	9642831	22	1	1.8914	0.029287
GNL2	1	38032413	38061586	53	7	1.8909	0.02932
TSPO2	6	41010237	41012076	3	1	1.8901	0.029371
HMGB4	1	34326076	34330392	5	2	1.89	0.02938
RASSF1	3	50367217	50378367	6	1	1.8898	0.029391
ZNF493	19	21579921	21610297	72	5	1.8887	0.029468
IL13	5	131993865	131996801	5	1	1.8878	0.029525
SLC39A11	17	70642085	71088853	735	69	1.8862	0.029631
PGLYRP1	19	46522411	46526556	4	1	1.8856	0.029674
TMCO5A	15	38226801	38243623	24	4	1.8845	0.029745
ZNF668	16	31072164	31085641	15	3	1.8836	0.029807
C16orf47	16	73160536	73178346	28	7	1.8834	0.029822
HLX	1	221052743	221058401	11	3	1.8831	0.029841
C2CD5	12	22601511	22697452	44	1	1.881	0.029988
ALCAM	3	105085557	105295757	463	25	1.8806	0.030015
FAM151B	5	79783800	79838382	84	13	1.8802	0.030043
GPRC5A	12	13043956	13066600	44	6	1.88	0.030056
SYPL2	1	110009100	110024764	34	2	1.8799	0.030059
MOV10L1	22	50528435	50600119	303	9	1.8794	0.030096
DENR	12	123237371	123255953	10	1	1.8792	0.030109
GID8	20	61569421	61579827	15	4	1.8762	0.030314
ZMYND10	3	50378537	50383459	2	1	1.8731	0.030527
EML1	14	100204056	100408397	396	30	1.8731	0.030531
C15orf52	15	40623653	40633168	6	1	1.8701	0.030736
LSMEM2	3	50316458	50325545	3	1	1.87	0.030742
NOV	8	120428552	120436678	35	1	1.8693	0.030793
SMARCB1	22	24129150	24176705	222	9	1.8691	0.030806
ZBED2	3	111311747	111314182	2	1	1.869	0.030814
SLC18A1	8	20002366	20040717	114	11	1.8689	0.030817
RPL26L1	5	172385917	172396774	17	2	1.8687	0.030835
VWF	12	6058040	6233836	434	38	1.868	0.03088
SEMA3B	3	50305040	50314573	3	1	1.8679	0.030889
VPS4A	16	69345242	69358951	28	5	1.8672	0.030938
FXN	9	71650479	71715094	160	9	1.8669	0.030957
TMEM82	1	16068987	16074292	8	2	1.8659	0.031028
RPL37	5	40831430	40835387	6	2	1.8654	0.031063
AKIRIN2	6	88384578	88411985	55	7	1.8643	0.03114
TMEM259	19	1009650	1021173	52	7	1.8638	0.031173
GRM8	7	126078652	126892428	1628	43	1.863	0.031232
GCNT4	5	74323246	74350743	55	7	1.8623	0.031283
ARAP1	11	72396114	72463465	158	14	1.8618	0.031317
PRKD1	14	30045685	30396899	428	19	1.8612	0.031357
BTBD9	6	38136227	38608202	773	49	1.8601	0.031437
TTC33	5	40711678	40756072	71	8	1.8594	0.031486
SERPINA5	14	95047706	95059457	62	10	1.8588	0.031526
SPATC1L	21	47581062	47605167	124	9	1.8568	0.03167
GIMAP2	7	150382690	150390729	18	5	1.8565	0.031694
C9orf131	9	35041102	35045988	3	1	1.8551	0.031794
PIGW	17	34890849	34895217	2	1	1.8537	0.031893
TFCP2	12	51487539	51566926	130	9	1.8525	0.031974
ISL2	15	76629065	76634817	13	3	1.8515	0.032049
SCUBE2	11	9041047	9113150	99	17	1.8506	0.03211
NRG1	8	31496820	32622558	2518	96	1.8502	0.032146
STOML2	9	35099888	35103184	3	1	1.8501	0.032147
BCKDK	16	31119615	31124112	2	1	1.8497	0.032177
CYP3A7-CYP3A51P	7	99282302	99332819	68	2	1.8487	0.032249
FSD1L	9	108210077	108314714	137	14	1.8487	0.03225
STX3	11	59522479	59573355	77	1	1.8486	0.03226
ZNF292	6	87865269	87973926	163	5	1.846	0.032444
PAX9	14	37126773	37147012	40	5	1.8446	0.032549
MEF2BNB-MEF2B	19	19256376	19303400	138	8	1.8445	0.032557
FAIM2	12	50260679	50297760	41	6	1.8422	0.032721
AMZ2	17	66202127	66253305	203	19	1.8421	0.03273
HRH3	20	60790017	60795323	2	1	1.8418	0.032752
GSTZ1	14	77787230	77797940	21	5	1.8415	0.032777
CCAR1	10	70480956	70552134	94	8	1.8399	0.032893
TRAP1	16	3708038	3767598	39	7	1.8398	0.032901
PI4KA	22	21061979	21213100	217	5	1.8396	0.032916
CPQ	8	97657455	98155731	409	28	1.8392	0.032942
PAX8	2	113973574	114036527	133	12	1.8389	0.032968
RAB30	11	82684177	82782965	113	9	1.837	0.033105
GCLC	6	53362139	53409927	85	10	1.8365	0.033139
TLE4	9	82186878	82341658	142	10	1.833	0.033399
PLEKHB2	2	131862420	131907425	30	2	1.833	0.033404
HTR1E	6	87647024	87726397	105	8	1.8326	0.033434
ZGLP1	19	10415479	10420233	9	4	1.8325	0.033439
ZNF708	19	21473963	21512219	65	4	1.8324	0.033445
SLC1A7	1	53552855	53608304	206	21	1.8319	0.033485
PSIP1	9	15464064	15511003	60	5	1.8315	0.033515
CPPED1	16	12753656	12897744	239	22	1.831	0.033553
RNF122	8	33405272	33424646	23	1	1.8293	0.033676
ADGRL2	1	82266082	82458107	373	24	1.8288	0.033714
HSD17B14	19	49316274	49339935	27	5	1.8285	0.033741
CD1E	1	158323486	158327343	2	1	1.8279	0.033783
RAB1B	11	66036056	66044963	13	3	1.8277	0.033796
STEAP4	7	87905744	87936228	41	4	1.8273	0.03383
C16orf45	16	15528325	15682116	102	8	1.8259	0.033932
AP3B1	5	77298150	77590579	380	8	1.8259	0.033936
ACTN3	11	66314312	66330799	28	4	1.8242	0.034057
SIN3A	15	75661720	75748181	57	5	1.8241	0.034068
HEATR1	1	236712305	236767841	176	3	1.8235	0.034111
PACS1	11	65837747	66012218	201	11	1.8214	0.034276
FCGRT	19	50015536	50029685	1	1	1.8187	0.034478
SUOX	12	56391043	56399309	6	2	1.8187	0.034482
HILPDA	7	128095884	128098472	4	2	1.8176	0.034562
HYAL1	3	50337320	50349812	4	1	1.817	0.034612
ZSWIM5	1	45482071	45672250	229	15	1.816	0.034687
FBXO21	12	117581278	117628305	135	6	1.8146	0.03479
NIPA2	15	23004684	23034427	75	6	1.8132	0.0349
TMEM44	3	194308402	194354150	187	17	1.813	0.034915
MBD6	12	57915463	57923931	7	1	1.8129	0.034927
ATP8B4	15	50150435	50411419	521	38	1.8119	0.035
TTLL1	22	43435522	43485434	113	15	1.8101	0.03514
PFN1	17	4848945	4852381	5	2	1.8093	0.035201
CHPT1	12	102091417	102122852	52	8	1.8088	0.035237
SYT12	11	66790190	66818334	15	4	1.8088	0.035242
CFI	4	110661848	110723381	80	3	1.8079	0.035309
SLC26A6	3	48663156	48672926	10	1	1.8078	0.035322
LOC101060400	17	46712166	46724875	26	4	1.807	0.035383
RNF115	1	145610990	145689005	78	5	1.8065	0.035417
SNAPC1	14	62229075	62263146	68	4	1.8051	0.035529
DCTN2	12	57923833	57941114	17	1	1.8046	0.035568
KIAA1045	9	34957484	34982541	21	4	1.8045	0.035573
POLR3GL	1	145456236	145476081	4	2	1.8024	0.035738
PLEKHA2	8	38758753	38831431	112	21	1.8002	0.035914
NQO2	6	3000067	3019997	66	10	1.8002	0.035917
OR51E2	11	4701401	4719076	33	7	1.7994	0.03598
LYZ	12	69742134	69748013	9	2	1.7988	0.036026
MEP1A	6	46761094	46807519	74	5	1.798	0.036087
GSX2	4	54966248	54968122	5	1	1.7977	0.036112
GPRIN1	5	176022803	176044339	14	3	1.7972	0.036148
METTL9	16	21608543	21668792	23	3	1.7968	0.036184
MKL1	22	40806292	41032690	250	8	1.7966	0.036197
TBC1D29	17	28884124	28890511	5	2	1.796	0.036249
TIAM2	6	155316488	155578857	629	60	1.7958	0.03626
YIF1A	11	66052051	66056638	6	2	1.7953	0.036303
RABEPK	9	127962821	127996438	49	6	1.7927	0.036512
LIX1L	1	145477059	145501670	3	1	1.7916	0.036595
TMEM115	3	50392180	50396939	1	1	1.7905	0.036689
CPEB2	4	15004298	15071777	77	8	1.7897	0.036748
SMDT1	22	42475695	42480288	3	1	1.7875	0.036924
STARD10	11	72465774	72504750	67	7	1.7863	0.037028
PRPS1L1	7	18066397	18067486	1	1	1.7853	0.03711
FAHD2A	2	96068439	96082357	2	1	1.7852	0.037117
GALNT15	3	16216086	16286033	174	26	1.784	0.037216
PDPN	1	13910252	13944452	56	12	1.7836	0.037242
MAPKAP1	9	128199673	128469513	187	7	1.7805	0.0375
CTSF	11	66330935	66336047	12	3	1.779	0.037617
BANF2	20	17674320	17716517	126	14	1.7776	0.037737
UBXN10	1	20512578	20522540	4	1	1.7768	0.037797
SPTLC2	14	77972340	78083110	376	34	1.7765	0.037828
TMEM87A	15	42502726	42565797	44	3	1.7759	0.037874
GALNT3	2	166604313	166650803	40	4	1.7735	0.038073
MICB	6	31462054	31478901	148	13	1.7734	0.038082
BMP2K	4	79697532	79837519	14	3	1.7731	0.038108
PDE12	3	57541882	57640704	162	12	1.7721	0.038192
RNF175	4	154631312	154681387	156	8	1.7688	0.038468
SIT1	9	35649295	35650947	1	1	1.7672	0.038596
NOXA1	9	140317847	140328858	10	1	1.7671	0.038603
PATL1	11	59404189	59436513	8	1	1.7663	0.038671
BTBD2	19	1985437	2015702	34	6	1.7661	0.038692
TTLL4	2	219575558	219620139	60	1	1.7646	0.038812
WNT7A	3	13860082	13921618	121	16	1.7644	0.038833
BACE2	21	42539728	42654461	134	21	1.764	0.038866
PSPC1	13	20248892	20357159	116	6	1.7595	0.03925
C11orf49	11	46958240	47185932	191	9	1.7591	0.039278
NELL2	12	44902058	45307711	679	35	1.7584	0.03934
ATP5G2	12	54058944	54070512	17	3	1.7582	0.039353
NAGK	2	71295408	71305998	21	5	1.7571	0.039453
ABCC4	13	95672083	95953705	774	63	1.7568	0.039478
TMED6	16	69377149	69385712	9	3	1.7554	0.039599
MOB1A	2	74381394	74406006	37	2	1.7549	0.03964
CDRT4	17	15339332	15370925	19	3	1.7548	0.039645
TXNIP	1	145438438	145442635	3	1	1.7544	0.039682
AGXT	2	241808162	241818536	30	5	1.7534	0.039766
HORMAD2	22	30476453	30573064	120	12	1.7529	0.039811
TEX33	22	37387160	37403877	53	6	1.7525	0.039842
OSBP	11	59341871	59383617	19	1	1.7501	0.040051
FOXI2	10	129535538	129539450	6	1	1.7495	0.040104
SIGLEC5	19	52114756	52133727	20	4	1.7494	0.040115
TYMS	18	657590	673499	50	4	1.7459	0.040416
DDIT3	12	57910371	57914300	3	1	1.7445	0.040535
MRGPRD	11	68747490	68748455	1	1	1.7443	0.040555
CD160	1	145695798	145715639	18	2	1.7439	0.040586
WDR93	15	90234028	90286869	144	6	1.7433	0.040644
ITGB8	7	20370345	20455382	231	15	1.7421	0.040748
RHCG	15	90014638	90039799	20	3	1.7413	0.040812
SPTBN4	19	40973050	41082365	148	18	1.7409	0.04085
HABP2	10	115310590	115349361	146	25	1.7406	0.040879
NPAS4	11	66188475	66194177	3	1	1.7404	0.040891
PSMG3	7	1606968	1609668	3	1	1.7403	0.0409
LRP1B	2	140988996	142889270	4992	177	1.7395	0.040969
NPC1	18	21086148	21166581	85	4	1.7376	0.041141
ADAMTS2	5	178537852	178772431	371	46	1.7372	0.041174
ASAH2B	10	52499688	52516948	18	3	1.737	0.04119
PNISR	6	99846534	99873263	41	6	1.7363	0.041257
BRINP2	1	177140058	177251558	121	13	1.7361	0.041273
TTC21B	2	166729872	166810348	107	9	1.731	0.041729
NTN1	17	8924859	9147317	577	50	1.7302	0.041798
DOPEY2	21	37529080	37666572	425	37	1.7284	0.041955
ZBTB7C	18	45553043	45935793	685	74	1.7266	0.042116
GIPC3	19	3585557	3593539	9	3	1.7255	0.042216
PPT1	1	40538382	40563142	77	8	1.7245	0.042308
ZAR1L	13	32877908	32886091	27	2	1.7243	0.042323
ANKRD33B	5	10564435	10657928	220	19	1.7237	0.042379
NOP2	12	6666036	6677498	5	1	1.7232	0.042428
QPCTL	19	46195741	46207248	15	4	1.7224	0.042497
ZNF827	4	146681874	146859607	185	20	1.7214	0.04259
SCAI	9	127704887	127905838	238	15	1.7203	0.042693
CYP4F22	19	15619336	15663128	46	8	1.7201	0.042707
NOP9	14	24769075	24777379	13	3	1.7201	0.042708
RPS15A	16	18794277	18801656	4	2	1.7195	0.042759
MAK16	8	33342685	33358778	19	2	1.7187	0.042832
C4BPB	1	207262210	207273338	12	2	1.7179	0.042905
METTL4	18	2537524	2571489	66	7	1.7164	0.043046
FCGR3A	1	161511549	161520413	3	2	1.7155	0.043127
CNTLN	9	17134989	17503921	834	17	1.7145	0.043214
FUT10	8	33228057	33330664	194	10	1.7145	0.043222
RRAS2	11	14299466	14386052	57	8	1.714	0.043264
CCDC94	19	4247111	4269085	58	2	1.714	0.043264
CPXM1	20	2774715	2781292	10	3	1.7138	0.04328
DHRS1	14	24759804	24769039	18	3	1.7136	0.043302
CELSR3	3	48673896	48700348	17	1	1.7119	0.043461
MYRIP	3	39850405	40301812	815	35	1.7113	0.043515
OR51Q1	11	5443341	5444436	10	1	1.7097	0.043658
NSUN3	3	93781855	93845630	22	4	1.7096	0.043669
CALCB	11	15095143	15103888	18	2	1.7086	0.043762
CLTA	9	36190853	36212059	39	6	1.7082	0.043802
RCN3	19	50030875	50046891	1	1	1.708	0.04382
CD1C	1	158259563	158264564	3	1	1.7075	0.043863
OR51B6	11	5372738	5373676	17	2	1.7075	0.043866
CLEC12B	12	10163231	10171399	14	5	1.7063	0.04398
NLRC5	16	57023469	57117438	159	30	1.7062	0.043985
CFAP36	2	55746740	55772216	55	10	1.7061	0.04399
GNPTAB	12	102139275	102224645	128	13	1.7059	0.044011
DDX39B	6	31497996	31510252	47	7	1.7048	0.044114
LOC101928552	9	138727858	138731145	2	1	1.7037	0.044221
FOS	14	75745477	75748937	5	2	1.7031	0.044277
SHROOM3	4	77356253	77704406	750	48	1.7025	0.044328
SFMBT2	10	7200586	7453448	450	26	1.7013	0.044439
ABLIM2	4	7967037	8160559	453	61	1.7	0.044565
MCCD1	6	31496739	31498008	13	3	1.6983	0.044721
TXNL1	18	54270053	54305920	38	4	1.6975	0.0448
CXCR2	2	218990013	219001976	8	1	1.6972	0.044833
ZNF248	10	38065454	38147012	196	8	1.6961	0.044929
ITLN1	1	160846330	160854960	28	1	1.6959	0.044949
RPGRIP1	14	21756136	21819460	80	7	1.6953	0.045012
POGK	1	166808681	166823709	15	3	1.6952	0.045018
SPTY2D1	11	18627948	18656020	43	7	1.6945	0.045088
UPK2	11	118827008	118829269	2	1	1.6942	0.04511
PRR25	16	855443	863861	7	1	1.6936	0.045169
FGD3	9	95709601	95798518	160	16	1.6926	0.045269
DNASE1	16	3661772	3712689	44	5	1.6913	0.045393
MPZL1	1	167691187	167761156	126	15	1.69	0.045514
RSPO3	6	127439844	127520626	76	3	1.6898	0.045536
LRRC3	21	45875393	45878739	3	1	1.6885	0.045658
KRTAP29-1	17	39458078	39459103	3	1	1.6878	0.045729
ADGRG6	6	142623056	142767403	101	5	1.6868	0.04582
MARS	12	57881736	57910438	22	1	1.6864	0.045856
TRIM65	17	73885041	73893084	14	2	1.6863	0.045871
DSCR4	21	39426313	39493454	53	5	1.6861	0.045887
KRTCAP2	1	155141884	155151331	10	2	1.685	0.04599
SPSB4	3	140770743	140867453	123	9	1.6849	0.046001
BBS1	11	66278077	66301084	34	3	1.6843	0.046058
FREM2	13	39261173	39461268	335	29	1.6843	0.046065
ANO7	2	242127924	242164791	82	13	1.6841	0.046077
BOD1	5	173034148	173043706	21	3	1.6828	0.04621
GSG2	17	3627197	3629993	8	2	1.6823	0.046251
TMEM207	3	190146444	190167665	42	8	1.6805	0.046431
CFL2	14	35179588	35184029	7	2	1.6798	0.046495
RNF38	9	36336395	36487568	119	9	1.6797	0.046506
CMTM2	16	66613351	66622178	6	2	1.6795	0.046527
POLR3B	12	106751436	106903976	225	11	1.6791	0.046568
BRCA1	17	41196312	41277500	119	2	1.6791	0.04657
CDC40	6	110501624	110553423	34	3	1.6788	0.046591
C11orf91	11	33719654	33722286	5	2	1.6783	0.046645
LTB4R	14	24780705	24787242	6	2	1.6782	0.046657
CYP3A7	7	99302660	99332853	48	1	1.6779	0.046684
EDN2	1	41944446	41950348	13	3	1.6768	0.046794
GSKIP	14	96829789	96853627	20	3	1.6766	0.046806
SLC22A14	3	38323785	38360064	150	6	1.6766	0.046807
OR1Q1	9	125377017	125377961	3	2	1.6742	0.04705
ENO4	10	118608741	118642112	19	1	1.6737	0.04709
ZNF212	7	148936741	148952700	30	7	1.6735	0.04711
OR9A2	7	142723287	142724219	1	1	1.6733	0.047133
TRIM4	7	99488030	99517223	50	5	1.6717	0.047292
ANKRD33	12	52281745	52285505	14	3	1.6709	0.047369
NEBL	10	21068900	21463116	578	26	1.6708	0.047378
SCARF2	22	20778874	20792146	37	7	1.6708	0.047383
LRIG2	1	113615792	113667824	23	3	1.6702	0.047438
CYR61	1	86046444	86049650	3	1	1.6701	0.047453
RILPL2	12	123899936	123921264	25	4	1.6696	0.047504
OR7D2	19	9296270	9299493	3	1	1.6695	0.04751
GCSAM	3	111839688	111852453	16	3	1.669	0.047557
MASP1	3	186933873	187009810	143	20	1.6679	0.047663
SRP14	15	40327891	40331389	10	3	1.667	0.047754
SWAP70	11	9685624	9774508	189	6	1.6663	0.047825
FAM109A	12	111798455	111806925	6	1	1.6653	0.04793
DET1	15	89036449	89089934	111	7	1.6635	0.048102
ANK1	8	41510744	41754280	426	38	1.6634	0.048119
ZNF519	18	14075989	14132489	65	7	1.6628	0.048181
ZNF622	5	16451628	16465894	21	3	1.6625	0.048205
IQCJ	3	158787041	158984096	318	17	1.6625	0.04821
CHMP1B	18	11851389	11854448	1	1	1.6624	0.048214
PTGIS	20	48120411	48184707	23	1	1.6619	0.048266
PDPR	16	70147529	70196437	3	1	1.6611	0.048349
TRAPPC2L	16	88923465	88929086	5	1	1.6609	0.048364
TBC1D2	9	100961280	101018003	181	19	1.66	0.048455
COPE	19	19010323	19030199	23	5	1.66	0.048456
UBE2L3	22	21903736	21978323	69	1	1.6584	0.048618
DPP3	11	66247484	66277130	43	2	1.6582	0.048637
HS3ST3A1	17	13399006	13505244	259	26	1.6562	0.048844
TRAFD1	12	112563349	112591408	6	1	1.6561	0.048854
DPY19L4	8	95732103	95806076	168	12	1.6554	0.048923
SUB1	5	32585605	32604185	12	2	1.6539	0.049075
S100P	4	6695566	6698897	9	1	1.6529	0.049174
PLCD1	3	38048987	38071154	24	3	1.6529	0.049176
GTPBP4	10	1034349	1063708	64	7	1.652	0.049263
NCKIPSD	3	48700419	48723366	21	2	1.6502	0.049446
ARHGEF37	5	148961064	149014531	160	12	1.6502	0.049447
CNOT2	12	70636774	70748773	232	16	1.65	0.049471
FCGR2A	1	161475205	161489360	26	4	1.6498	0.049496
POLR3G	5	89769876	89810474	65	9	1.6497	0.0495
SHOX2	3	157813800	157823952	20	2	1.649	0.049575
ATXN7L2	1	110026533	110035426	9	2	1.649	0.049578
ZNF581	19	56154986	56156989	1	1	1.6489	0.049587
ILDR2	1	166882441	166944576	47	7	1.6478	0.049694
BLCAP	20	36145819	36156333	8	2	1.6467	0.049806
IL1RAP	3	190231840	190378856	280	35	1.6464	0.049841
GRM6	5	178405328	178422124	24	6	1.6462	0.049857
PPP5C	19	46850251	46896238	66	7	1.646	0.04988
PODN	1	53527724	53551174	46	8	1.6459	0.049889
MKI67	10	129894923	129924468	75	11	1.6447	0.050016
SAP130	2	128698791	128785667	109	7	1.6439	0.050101
SLC38A4	12	47158544	47226205	144	18	1.6432	0.050174
CCDC62	12	123259056	123311927	53	2	1.6426	0.050231
MYH9	22	36677323	36784107	125	11	1.6422	0.050275
CENPM	22	42334531	42343155	26	3	1.642	0.050299
HHAT	1	210501596	210849638	918	61	1.6419	0.050301
NDUFA6	22	42481530	42486888	7	2	1.6413	0.050366
HSD11B1	1	209859525	209908295	55	4	1.6397	0.050532
ATP1B2	17	7554254	7561089	11	4	1.6374	0.050775
OCM	7	5920429	5925994	3	1	1.6362	0.050904
CNST	1	246729639	246831884	164	16	1.636	0.050916
RELL1	4	37592422	37687999	166	22	1.636	0.050918
DGKA	12	56324946	56347811	6	1	1.6357	0.050946
BIRC6	2	32581735	32843966	164	14	1.6332	0.051215
TMEM8C	9	136379708	136390068	2	1	1.6331	0.051223
TFB1M	6	155574495	155635631	176	14	1.6328	0.05126
KIAA1462	10	30301729	30348488	46	4	1.6324	0.051297
MTF2	1	93544792	93604638	67	6	1.6323	0.051312
MAP2K6	17	67410838	67538470	179	20	1.6322	0.051316
GCSH	16	81115552	81129980	53	2	1.6322	0.051322
FAM179A	2	29204164	29275096	243	23	1.6314	0.051405
CCL21	9	34709002	34710164	1	1	1.6308	0.051469
LSAMP	3	115521210	116164385	1069	57	1.6297	0.051579
SLC43A2	17	1477678	1532130	64	10	1.6294	0.051619
DCAF10	9	37800551	37867666	133	3	1.6291	0.051648
A3GALT2	1	33772367	33786699	19	4	1.6279	0.051768
RTP1	3	186915274	186919253	5	2	1.6268	0.051885
PMVK	1	154897208	154909484	13	2	1.6263	0.051944
PPID	4	159630279	159644552	11	1	1.6263	0.051948
IRF1	5	131817301	131826465	33	2	1.6256	0.052015
ADAMTS16	5	5140443	5320412	490	57	1.6252	0.052055
TSGA10	2	99613724	99771187	176	5	1.625	0.052082
SLFN14	17	33874728	33886783	32	5	1.6234	0.05225
KCMF1	2	85198231	85286595	47	2	1.6232	0.05227
HCN4	15	73612200	73661605	87	12	1.623	0.052298
C16orf97	16	52060264	52107847	65	5	1.6218	0.052418
CUX2	12	111471828	111788358	187	11	1.6212	0.052488
SERPIND1	22	21128383	21142008	23	2	1.6209	0.052518
TTC27	2	32853087	33046118	433	25	1.6205	0.052566
SEC16A	9	139334548	139379297	54	4	1.6202	0.052595
ARL6IP1	16	18802991	18812894	12	2	1.6198	0.052643
FGFR4	5	176513906	176525143	21	3	1.6194	0.052675
KRTAP9-9	17	39411636	39412616	1	1	1.6176	0.052872
CCIN	9	36165990	36171331	10	2	1.6171	0.052923
NMD3	3	160939050	160970082	32	4	1.6162	0.053025
PTPN9	15	75759462	75871625	88	6	1.6147	0.053188
PRNP	20	4666797	4682235	24	3	1.6095	0.053754
CLSTN1	1	9789079	9884550	57	3	1.6088	0.053827
GRAMD1A	19	35485688	35517375	76	6	1.6088	0.053828
C7orf60	7	112459202	112579932	52	3	1.6076	0.053959
C11orf24	11	68028803	68039469	12	3	1.6063	0.054106
AADACL2	3	151451704	151475556	74	9	1.6053	0.054219
LOC100289561	7	102004266	102036780	36	3	1.6052	0.054229
ZP4	1	238041164	238054222	23	4	1.6041	0.054351
PSMA5	1	109941653	109969108	28	3	1.6039	0.05437
LGMN	14	93170152	93215047	40	7	1.6026	0.054514
ODF3L2	19	463346	474983	17	2	1.6018	0.0546
ABCG1	21	43619799	43724497	224	31	1.6018	0.054604
TMEM170B	6	11538460	11583757	89	8	1.6013	0.054654
LLGL2	17	73521783	73571290	167	17	1.5994	0.054863
MVB12A	19	17516512	17536141	38	3	1.5988	0.054932
PHYHD1	9	131683174	131704322	24	1	1.5969	0.055141
TSKU	11	76493357	76509198	33	4	1.5964	0.055197
FIZ1	19	56102737	56110893	10	3	1.5964	0.055201
KRTAP11-1	21	32252963	32253874	2	1	1.5961	0.055233
LILRB2	19	54777675	54785033	13	2	1.5957	0.055283
HYAL2	3	50355221	50360281	1	1	1.5953	0.055327
CAMK1G	1	209757045	209787284	74	10	1.5927	0.055618
NPTX1	17	78440633	78450404	17	3	1.5914	0.055755
GPR78	4	8581964	8591750	34	4	1.5908	0.055823
TMEM145	19	42817477	42829214	6	1	1.5903	0.05588
LYZL1	10	29577980	29607158	123	16	1.5898	0.055942
KRTAP9-4	17	39405939	39406905	2	1	1.5897	0.055955
C3AR1	12	8210919	8218955	5	2	1.589	0.056031
FANCC	9	97861336	98079991	140	8	1.5887	0.05607
SORT1	1	109852187	109940563	84	4	1.5883	0.056113
TMEM116	12	112369086	112451023	92	3	1.5877	0.056183
CREB3L2	7	137559725	137686847	138	14	1.5876	0.056186
POU6F1	12	51580719	51611477	36	5	1.5873	0.056217
XXYLT1	3	194789008	194991895	331	19	1.5872	0.056236
PPP6C	9	127908852	127952218	62	4	1.5868	0.056279
KLHL22	22	20795806	20850170	76	5	1.5863	0.056337
NAP1L1	12	76438672	76478738	44	4	1.5858	0.056389
CRYGB	2	209007297	209010877	13	2	1.5858	0.056396
CYB561D1	1	110036658	110043063	6	1	1.5857	0.0564
SGSM3	22	40766571	40806293	26	2	1.5856	0.05642
CALN1	7	71244476	71912136	1351	44	1.5851	0.056471
BRDT	1	92414928	92479985	151	9	1.5845	0.056543
NTF4	19	49564323	49568333	2	1	1.5839	0.056605
DCC	18	49866542	51062273	2929	72	1.5828	0.056737
LINGO1	15	77905369	77988490	140	16	1.5821	0.056815
NUP210	3	13357730	13461819	202	9	1.581	0.056944
TMEM253	14	21567096	21571883	6	1	1.5809	0.056946
CD300LD	17	72576111	72588370	18	2	1.5789	0.05718
CPSF7	11	61170120	61197464	10	1	1.5788	0.057192
MFGE8	15	89441914	89456685	26	4	1.5786	0.057209
CAPN7	3	15247733	15294423	18	3	1.5777	0.057317
SLC39A8	4	103172198	103266655	209	25	1.5773	0.057365
YY1AP1	1	155629233	155658823	9	1	1.577	0.057394
CD74	5	149781200	149792543	10	2	1.5769	0.057415
TPK1	7	144149034	144533488	623	39	1.5768	0.05742
ANKRD10	13	111530887	111567454	6	1	1.5761	0.057497
SAMD9	7	92728826	92747336	31	5	1.576	0.057516
RGSL1	1	182419256	182529732	279	12	1.5755	0.057575
ZNF518A	10	97889472	97923517	48	6	1.5754	0.057584
ZBED9	6	28539407	28555112	11	3	1.5749	0.057638
TTI2	8	33356027	33370703	29	2	1.5739	0.057755
CHID1	11	867859	915058	58	4	1.5738	0.057772
PASK	2	242045514	242089394	158	15	1.5728	0.057882
PIP4K2C	12	57984942	57997211	6	2	1.5727	0.057891
FGG	4	155525286	155533902	3	1	1.5716	0.058024
BRSK1	19	55793440	55823930	50	6	1.5709	0.058104
DCAF6	1	167905797	168045081	135	6	1.5709	0.058106
GJB7	6	87992696	88038996	78	4	1.5702	0.058188
HECTD4	12	112597992	112820113	68	2	1.5699	0.058221
CHRNE	17	4801064	4806369	17	5	1.5695	0.058267
DENND6A	3	57611181	57678816	89	9	1.5692	0.058303
CGRRF1	14	54976587	55005334	13	1	1.569	0.058322
LRRC15	3	194075976	194090472	46	1	1.5686	0.05837
IQSEC3	12	176049	287626	179	22	1.568	0.058442
TMPRSS4	11	117947727	117996323	153	14	1.5679	0.058457
MED16	19	867961	893218	32	2	1.5675	0.058503
UQCRH	1	46769324	46782448	10	3	1.5664	0.058631
ARF4	3	57557090	57583215	51	6	1.566	0.058676
SEZ6L	22	26565440	26779563	545	48	1.565	0.058789
OPTN	10	13141425	13180291	66	11	1.5646	0.058839
RAPGEF4	2	173600525	173917621	473	45	1.5636	0.058951
FOXI3	2	88747726	88752053	3	1	1.5635	0.058962
PELI3	11	66233798	66244808	14	2	1.5632	0.059003
FAM53A	4	1641608	1685988	99	4	1.563	0.059025
NRAP	10	115348583	115423829	231	20	1.5629	0.059039
C7orf33	7	148287657	148312952	33	4	1.5621	0.059137
ARFGAP1	20	61904137	61921145	6	1	1.562	0.059145
C10orf11	10	77191217	78317133	1236	77	1.5619	0.059156
RND2	17	41177258	41184058	8	1	1.5616	0.059189
LGALS8	1	236681514	236716281	113	2	1.5615	0.059198
TEX37	2	88824115	88829196	9	2	1.5611	0.059255
RAB13	1	153954093	153958853	1	1	1.5609	0.059277
POLRMT	19	617223	633665	11	1	1.5602	0.059353
GSDMC	8	130760442	130799134	77	10	1.5599	0.059395
C14orf105	14	57936595	57960581	23	3	1.5598	0.0594
PLD5	1	242251689	242687998	1101	72	1.5589	0.059508
CHST15	10	125765669	125853200	109	12	1.5588	0.059522
FAM109B	22	42470255	42475445	9	2	1.5586	0.059543
POMT2	14	77741299	77787225	91	13	1.5583	0.059582
MC2R	18	13882043	13915535	85	4	1.558	0.059621
ZNF160	19	53569181	53606690	109	14	1.5574	0.05969
FSTL3	19	676389	683392	9	3	1.5571	0.059721
KRTAP9-2	17	39382900	39383904	1	1	1.5569	0.059751
SMAP2	1	40839378	40888998	77	12	1.5559	0.059867
LACRT	12	55024623	55028663	1	1	1.5558	0.059877
CHD4	12	6679248	6716551	37	1	1.5556	0.059896
TBL2	7	72983274	72993013	16	4	1.5555	0.059912
IL7	8	79645007	79717758	56	6	1.5544	0.060039
EIF4A2	3	186501361	186507686	7	3	1.5536	0.060142
FAM131A	3	184053717	184064063	8	3	1.5531	0.060195
CLCN7	16	1494934	1525085	135	10	1.5526	0.060263
CLINT1	5	157212751	157286183	170	11	1.5523	0.060294
COA6	1	234508932	234519795	36	3	1.5523	0.060295
SEC23A	14	39501123	39572447	145	17	1.5519	0.060338
LGALS13	19	40093169	40098114	2	1	1.5519	0.060339
TENM3	4	183065112	183724177	1314	134	1.551	0.060453
SNTB2	16	69221050	69342955	146	9	1.5505	0.060512
ARPC1A	7	98923496	98963885	19	2	1.5497	0.060604
COG8	16	69362524	69373526	16	3	1.5494	0.060649
PTGER4	5	40680032	40696962	24	4	1.5492	0.060668
RPAIN	17	5322961	5336340	46	2	1.5488	0.060716
DISP2	15	40650434	40663256	26	6	1.5484	0.060758
TCHHL1	1	152056620	152061540	1	1	1.5481	0.060804
SEC63	6	108188960	108279482	79	3	1.548	0.060807
FAM83E	19	49103857	49118098	26	6	1.5478	0.060833
MEF2D	1	156433513	156470634	42	3	1.5472	0.060906
A1CF	10	52559169	52645435	83	12	1.5464	0.061003
MMS22L	6	97590037	97731126	150	6	1.5463	0.061012
THEM6	8	143808621	143818350	19	4	1.5463	0.061018
ERICH6	3	150377672	150421786	63	12	1.546	0.061056
PRH1	12	11033560	11036874	9	1	1.5447	0.061215
TMX4	20	7961713	8000393	69	5	1.5429	0.061432
PIAS3	1	145575257	145586546	1	1	1.5425	0.061475
SNTA1	20	31995763	32031698	36	4	1.5424	0.061484
NIP7	16	69373415	69377014	7	2	1.5422	0.061512
MAP9	4	156263810	156298122	92	7	1.5415	0.061593
UQCRB	8	97238904	97247862	10	2	1.5414	0.061607
MCMBP	10	121588916	121633140	114	8	1.5407	0.061697
FRK	6	116262691	116397360	144	11	1.5406	0.061701
VCAM1	1	101185196	101204601	7	2	1.5405	0.061725
DNAH12	3	57327727	57530071	464	18	1.5398	0.0618
MRPL36	5	1798499	1799956	4	2	1.5395	0.061845
KRTAP5-10	11	71276609	71277666	3	1	1.5388	0.061924
UBE2D1	10	60094739	60130513	21	4	1.5384	0.06198
LYPD2	8	143831628	143833952	7	1	1.5381	0.062007
AXDND1	1	179334855	179523870	954	21	1.5375	0.06209
GIF	11	59596746	59612974	4	1	1.537	0.062145
LOC100506922	2	128135704	128146987	19	4	1.537	0.062148
PTGER3	1	71318036	71513497	444	31	1.5367	0.062186
RMDN3	15	41028085	41047458	21	2	1.5366	0.062198
AMHR2	12	53817594	53825439	12	1	1.5362	0.062245
GALNT10	5	153570295	153800544	623	41	1.5349	0.062402
DEFB127	20	138111	139804	10	1	1.5348	0.062413
ERGIC1	5	172261223	172379688	194	26	1.5347	0.062434
OR8A1	11	124439965	124440945	2	1	1.5341	0.062505
PAFAH1B3	19	42801185	42806952	2	1	1.5339	0.062529
ERAP2	5	96211644	96255420	161	5	1.5328	0.062658
TMEM14C	6	10723148	10741577	26	1	1.5324	0.06271
CLDN14	21	37832919	37948867	286	17	1.5321	0.06275
EFCAB6	22	43924624	44208217	624	24	1.5321	0.062753
DEFB132	20	238377	241737	13	1	1.5318	0.062792
CALCRL	2	188206690	188313021	151	9	1.5311	0.062867
LBR	1	225589204	225616557	53	8	1.531	0.06288
PSMA1	11	14526422	14665180	98	11	1.5307	0.062924
TSPAN33	7	128784712	128809534	45	2	1.5294	0.063086
VPS18	15	41186628	41196173	3	2	1.529	0.063129
RNF186	1	20140522	20141771	1	1	1.528	0.063255
KLHL30	2	239047310	239061547	22	4	1.5277	0.063291
CERKL	2	182401399	182521834	265	14	1.5261	0.063487
ERBB3	12	56473809	56497291	19	3	1.5259	0.063523
ZNF614	19	52516577	52531680	17	3	1.5258	0.063533
CLDN20	6	155585147	155597682	47	6	1.5248	0.063649
OR13C2	9	107366952	107367908	2	1	1.5248	0.063657
ZBP1	20	56178902	56195632	3	1	1.5248	0.063657
LAMC2	1	183147952	183214262	168	10	1.5246	0.063684
CGB7	19	49557531	49561603	1	1	1.5243	0.063722
MAPKAPK5	12	112280032	112331228	78	2	1.5242	0.063727
IRS1	2	227596033	227664545	58	2	1.5241	0.063736
F7	13	113760102	113774995	5	1	1.5234	0.063835
PXDC1	6	3722836	3752246	54	9	1.523	0.063878
METTL11B	1	170115188	170136923	42	6	1.5229	0.063896
WIBG	12	56295197	56321697	16	1	1.5212	0.06411
STON1	2	48757308	48825654	184	15	1.5199	0.064272
CD247	1	167399877	167487847	105	17	1.5189	0.064388
CCS	11	66360630	66373490	8	2	1.5188	0.064406
ESYT3	3	138153415	138197910	43	5	1.5187	0.064416
TAS1R2	1	19166093	19186155	70	11	1.5186	0.064432
WFS1	4	6271577	6304992	123	4	1.5181	0.0645
RPL17-C18orf32	18	47007548	47018935	21	5	1.5177	0.064544
E2F8	11	19245610	19263202	10	3	1.5174	0.064586
SDHAF2	11	61197514	61214239	15	1	1.5167	0.064671
CPVL	7	29035247	29225213	468	49	1.5166	0.064684
NOSIP	19	50058725	50083845	20	2	1.5157	0.064794
EVX1	7	27282164	27287438	4	1	1.5154	0.064832
ACKR1	1	159173803	159176290	8	3	1.5151	0.064871
FKBP6	7	72742155	72772646	35	1	1.5144	0.064963
CIDEB	14	24774393	24780576	7	2	1.5142	0.064989
HEPACAM	11	124789089	124806308	20	5	1.5141	0.065001
MEF2BNB	19	19287713	19303400	36	4	1.514	0.065008
PDK1	2	173420101	173490351	110	3	1.5137	0.065055
BLOC1S6	15	45879417	45901909	12	2	1.5136	0.065067
PRKRIP1	7	102036804	102067129	52	4	1.5115	0.065326
ANGPTL5	11	101761405	101787253	21	3	1.5115	0.065333
SPTLC3	20	12989627	13147411	548	32	1.5115	0.065335
SEMA3F	3	50192562	50226508	43	4	1.5112	0.065366
ARHGEF16	1	3371147	3397677	43	3	1.5112	0.065367
ZNF583	19	56915383	56936400	28	3	1.5098	0.06555
CYP51A1	7	91741463	91764059	34	2	1.5096	0.065568
KLC2	11	66024765	66035332	12	3	1.5095	0.06559
SLC47A1	17	19437167	19482346	62	6	1.5093	0.065605
CAMK2N2	3	183977003	183979251	3	1	1.5088	0.065671
RCN2	15	77223962	77242601	14	4	1.5082	0.065752
THBD	20	23026270	23030301	3	1	1.5078	0.065804
OR51I1	11	5461772	5462783	3	1	1.5075	0.065835
SLC7A11	4	139085248	139163572	136	11	1.507	0.065904
CST9	20	23583047	23586610	7	2	1.507	0.065907
ZNF615	19	52494587	52511494	48	4	1.5063	0.066001
MAPK1	22	22113946	22221970	171	13	1.5061	0.066016
ARID5B	10	63661013	63856707	234	36	1.5045	0.066229
NAA25	12	112464493	112546826	24	1	1.5028	0.06644
GUCY2D	17	7905988	7923658	9	2	1.5026	0.066477
SEC23IP	10	121652085	121704170	155	10	1.5025	0.066485
GPX5	6	28493789	28502728	17	3	1.5014	0.066626
CXXC4	4	105389463	105416058	18	2	1.5009	0.066685
MAFF	22	38597939	38612518	24	2	1.5009	0.066692
ERCC2	19	45854649	45873845	31	4	1.5007	0.066721
PHF2	9	96338909	96441869	316	15	1.5003	0.066767
POMGNT1	1	46654353	46685977	26	3	1.4998	0.066831
PMPCA	9	139305110	139318213	25	4	1.499	0.066938
DMAP1	1	44679104	44686351	6	2	1.4984	0.06701
PVALB	22	37196745	37215517	47	6	1.4984	0.067019
IL6	7	22766766	22771621	9	2	1.4981	0.067059
CYP3A5	7	99245813	99277636	10	2	1.4964	0.067278
ZNF99	19	22934985	22966973	111	4	1.4959	0.067337
ASH1L	1	155305052	155532324	56	1	1.4958	0.067358
FIP1L1	4	54243803	54326103	104	7	1.4955	0.067396
PIK3R3	1	46505812	46642167	179	11	1.4948	0.067478
PRR19	19	42806284	42814973	4	1	1.4939	0.067604
CIC	19	42788734	42799949	2	1	1.4938	0.067611
YDJC	22	21982378	21999017	13	3	1.4938	0.067612
RNF167	17	4843328	4848517	5	2	1.4937	0.067627
INPP5E	9	139323067	139334305	29	3	1.4927	0.067761
GCC2	2	109065577	109125854	124	7	1.492	0.067855
HDLBP	2	242166682	242255116	162	14	1.4916	0.067906
CORO2A	9	100883257	100954956	159	25	1.4911	0.067963
TARS2	1	150459840	150480085	46	6	1.4908	0.068011
SLC36A1	5	150816553	150871940	136	13	1.4904	0.068062
DNAH11	7	21582833	21941451	1105	79	1.4902	0.068082
HOXC9	12	54393877	54397121	5	1	1.4902	0.068088
SLC22A23	6	3269207	3456954	503	45	1.4891	0.068229
TAAR5	6	132909731	132910877	2	1	1.489	0.06824
RBSN	3	15111580	15140662	12	2	1.4889	0.06826
APOD	3	195295573	195311076	28	3	1.4882	0.068352
PCOLCE2	3	142536702	142608045	137	18	1.488	0.068372
ARPC5L	9	127626267	127640012	7	1	1.4869	0.068516
GLTSCR2	19	48248793	48260323	28	3	1.4866	0.068557
SCN1B	19	35521555	35531353	12	2	1.4865	0.068579
NR1I2	3	119499331	119552295	90	15	1.4862	0.068607
SMO	7	128828713	128853386	39	5	1.4862	0.068613
GUCY1B3	4	156680126	156728783	45	5	1.4858	0.068663
HLF	17	53342321	53402426	58	9	1.4855	0.068704
RAB5C	17	40276994	40307062	44	3	1.4854	0.068715
CYB561A3	11	61116220	61129755	1	1	1.4845	0.068841
CENPU	4	185615219	185655286	233	4	1.4842	0.068878
AKT3	1	243651535	244014381	305	9	1.484	0.068899
KRT71	12	52937693	52946931	35	4	1.4837	0.068945
ZNF396	18	32946661	32957301	14	3	1.4827	0.069076
RAVER1	19	10426888	10444314	25	7	1.481	0.0693
AATK	17	79084285	79139877	171	25	1.4809	0.069315
CD1B	1	158297740	158301321	4	2	1.4803	0.069402
HEBP2	6	138725336	138734582	6	1	1.4788	0.069599
LOC101929211	8	22460648	22462925	3	1	1.4782	0.069673
LRRTM1	2	80515481	80531718	15	2	1.4781	0.069692
SNX20	16	50700211	50715264	5	1	1.4777	0.069745
PPP1R12C	19	55602281	55628968	19	4	1.4777	0.069747
RAMP1	2	238768187	238820756	38	7	1.4775	0.069771
VPS54	2	64119280	64246526	149	14	1.4774	0.069786
CLIC6	21	36041612	36090525	76	6	1.4773	0.069794
TMEM216	11	61159832	61166335	5	1	1.4771	0.069819
C2CD4B	15	62455734	62458359	6	3	1.4763	0.069937
TRMT10C	3	101280680	101285290	9	3	1.476	0.06997
RNPEPL1	2	241507952	241518149	16	5	1.4753	0.070064
ZNF605	12	133498019	133532908	7	2	1.4746	0.070161
ANXA10	4	169013688	169108893	116	8	1.474	0.070237
PCLO	7	82383321	82792197	764	31	1.4736	0.070301
VTI1A	10	114206756	114578503	369	39	1.4732	0.070344
CDK5RAP1	20	31946645	31989375	23	3	1.4719	0.070522
MT1E	16	56659557	56661024	4	2	1.4714	0.070597
ASF1A	6	119215241	119230336	10	4	1.4712	0.070614
TSPAN2	1	115590632	115632121	122	15	1.4708	0.070671
MZT1	13	73282495	73301938	18	4	1.4705	0.070708
RPL4	15	66791653	66816870	54	7	1.4698	0.070808
HOXB9	17	46698518	46703835	12	3	1.4692	0.070885
WDFY1	2	224740065	224810104	86	5	1.4689	0.070928
C4orf22	4	81256861	81884910	660	15	1.4686	0.070975
SPX	12	21679256	21684210	8	3	1.4681	0.071041
E2F2	1	23832920	23857712	30	3	1.4679	0.071069
COA4	11	73583712	73587890	6	2	1.4675	0.071123
COX4I2	20	30225685	30232837	14	2	1.4674	0.071135
TPCN2	11	68816350	68858072	96	4	1.4672	0.071156
NRP1	10	33466419	33623833	412	41	1.4671	0.071174
HIP1R	12	123319045	123347508	46	3	1.4669	0.071197
SAE1	19	47634080	47713893	40	4	1.4666	0.071241
MAST2	1	46269269	46501796	349	8	1.4663	0.07128
SEL1L3	4	25749049	25864647	171	24	1.4662	0.071293
SMARCA2	9	2015342	2193624	330	42	1.466	0.071325
ZNF776	19	58258164	58269527	7	2	1.4656	0.071376
LOC101929747	5	96269784	96271855	2	1	1.4652	0.071432
CR1L	1	207818458	207897036	277	14	1.4648	0.071493
LSM4	19	18417040	18434001	29	5	1.4646	0.071521
NHSL1	6	138743180	138893726	171	12	1.4642	0.071576
SPATA3	2	231860839	231884572	109	6	1.4637	0.071638
BPIFB2	20	31595384	31611515	19	3	1.4635	0.071663
NKX6-2	10	134598320	134599537	1	1	1.4632	0.071707
ALDH2	12	112204691	112247789	22	2	1.4613	0.071965
RILP	17	1549444	1553392	1	1	1.4611	0.071995
SCGB1D2	11	62009102	62012280	10	3	1.4594	0.072223
CAMSAP1	9	138700333	138799060	89	7	1.4594	0.072231
KRTAP16-1	17	39463952	39465505	8	2	1.4592	0.072255
ZNF471	19	57019212	57041581	50	5	1.4592	0.072259
NCSTN	1	160313063	160328742	15	3	1.4567	0.072603
SERPINB7	18	61420281	61472610	85	9	1.4562	0.072668
B3GALT4	6	33244917	33246602	1	1	1.4562	0.072673
NDNF	4	121956782	121993673	72	9	1.4561	0.072688
CDX2	13	28536205	28543505	11	2	1.456	0.072699
C21orf58	21	47720344	47743813	49	9	1.4552	0.072803
SLC25A23	19	6436092	6460232	14	2	1.4549	0.072848
BTG2	1	203274664	203278730	2	1	1.4541	0.07296
TBL3	16	2022064	2028751	26	2	1.4538	0.073007
SNX33	15	75941348	75950968	9	2	1.4533	0.073071
GUCA2A	1	42628362	42630395	1	1	1.4532	0.073084
KCTD16	5	143550437	143858097	319	11	1.4527	0.07316
SLC30A2	1	26364513	26373439	13	2	1.4523	0.073206
CLPP	19	6361463	6368915	18	2	1.452	0.073247
FBXO17	19	39432041	39466453	71	9	1.4516	0.073304
VWCE	11	61025758	61062788	3	1	1.4515	0.07332
PDILT	16	20370492	20416064	73	5	1.4515	0.073325
SPATA7	14	88851982	88904804	31	3	1.4513	0.073345
IST1	16	71928311	71964542	67	8	1.4512	0.073362
C9orf9	9	135754282	135765419	9	3	1.4511	0.073369
ASTL	2	96789589	96804175	11	2	1.4509	0.073399
COL1A1	17	48261457	48279003	11	3	1.4505	0.073454
CASKIN1	16	2227184	2246479	16	3	1.4499	0.073547
ANKRD35	1	145549209	145568526	27	3	1.4493	0.073629
EPHB1	3	134514099	134979309	1000	74	1.4493	0.073631
CALCA	11	14988214	14993879	2	1	1.449	0.073668
SPHKAP	2	228844670	229046836	550	19	1.4488	0.073701
ERO1LB	1	236378422	236445339	209	6	1.4485	0.073741
TMEM135	11	86748886	87039876	1141	26	1.4483	0.073764
APLF	2	68694691	68839361	188	3	1.4479	0.073826
BCL9L	11	118766849	118796327	4	1	1.4469	0.073968
NSUN2	5	6599352	6633473	108	9	1.4462	0.074058
TMEM131	2	98372799	98612389	295	10	1.4462	0.074062
SEPW1	19	48281842	48287939	5	2	1.4456	0.074142
TMEM69	1	46153847	46160110	9	1	1.4456	0.074143
FGFBP1	4	15937192	15940363	6	2	1.4448	0.074262
GDF15	19	18496968	18499986	13	4	1.4421	0.074639
NDRG1	8	134249414	134309835	149	22	1.4419	0.074669
COL10A1	6	116440085	116447296	7	2	1.4416	0.074703
CCM2L	20	30598200	30619984	28	5	1.4412	0.074763
MTERF1	7	91502021	91510016	9	2	1.4405	0.074857
IL25	14	23842018	23845612	5	1	1.44	0.074929
IP6K2	3	48725436	48754711	34	3	1.4387	0.075114
AVPI1	10	99437181	99447015	7	2	1.4384	0.075157
NDUFA9	12	4758264	4796720	88	10	1.4374	0.075301
CDON	11	125826713	125933187	262	24	1.4371	0.075346
UBL3	13	30338545	30424820	169	10	1.4365	0.075433
TMEM41B	11	9302201	9336315	89	9	1.4345	0.075714
UTRN	6	144606434	145174170	502	36	1.4343	0.075744
LNPEP	5	96271346	96365115	169	7	1.4339	0.075806
LOC339862	3	18004064	18310414	446	23	1.4331	0.075915
TPM1	15	63334838	63364114	73	8	1.4315	0.076145
RFXAP	13	37393339	37403740	8	2	1.4314	0.076159
OR13C9	9	107379529	107380485	4	2	1.4313	0.076173
ZBTB4	17	7362685	7387568	41	5	1.4308	0.076243
FDX1L	19	10420887	10427241	19	5	1.4306	0.076278
CNIH4	1	224544513	224567154	26	2	1.4293	0.076458
OR8D4	11	123777139	123778083	10	3	1.4288	0.076531
ABCC10	6	43395282	43418163	31	6	1.4286	0.076557
NCAPG2	7	158424002	158497520	145	8	1.4286	0.07656
SPHK2	19	49122548	49133974	7	2	1.4272	0.076762
MCU	10	74451889	74647452	87	1	1.4271	0.076769
HNF4G	8	76452203	76479069	90	10	1.4264	0.076879
ZNF202	11	123594997	123612383	44	3	1.4263	0.076888
TMEM138	11	61129473	61136977	2	1	1.4262	0.07691
SMG7	1	183441506	183523328	60	7	1.4259	0.07695
ABCA8	17	66863428	66951550	153	13	1.4258	0.076957
NKX6-3	8	41503829	41508011	5	1	1.4257	0.076971
ADAP2	17	29248698	29286340	7	2	1.4252	0.077044
UCP2	11	73685716	73693889	8	2	1.4251	0.077061
NTSR1	20	61340189	61394123	91	12	1.4248	0.077104
ZSCAN25	7	99214571	99275204	21	2	1.4246	0.077138
LPCAT1	5	1461542	1525644	161	25	1.4243	0.077175
GRIN2A	16	9847265	10276611	1325	35	1.4238	0.077257
PLA2G6	22	38507502	38577857	216	12	1.4227	0.077412
METTL24	6	110566666	110679475	159	15	1.4225	0.077445
ADAM7	8	24298509	24370273	128	12	1.4222	0.07749
EFS	14	23825609	23834842	14	2	1.4218	0.077541
CBR3	21	37506614	37518860	51	6	1.421	0.077651
TBC1D14	4	6911171	7034845	304	13	1.4209	0.07767
SMAD6	15	66994674	67074338	164	17	1.4202	0.077771
PRSS37	7	141536078	141541332	24	2	1.4199	0.077822
OR6M1	11	123676116	123677057	3	2	1.419	0.077947
PROS1	3	93591881	93692934	47	7	1.4185	0.078017
TMEM168	7	112405364	112430768	20	2	1.4182	0.078067
DAPL1	2	159651829	159672506	56	10	1.4181	0.078085
GAS2L3	12	100967446	101020657	82	6	1.4177	0.078145
ENO1	1	8921059	8939151	19	3	1.4166	0.078306
PLEKHS1	10	115511213	115542192	78	9	1.4164	0.078334
PNMA1	14	74178486	74181128	3	2	1.4163	0.078344
C1orf116	1	207191866	207208555	4	2	1.416	0.078387
KIAA1468	18	59854506	59974355	259	16	1.416	0.07839
RBP5	12	7276280	7281466	12	4	1.4155	0.078461
ACAD10	12	112123857	112194911	33	1	1.4152	0.078502
MMP8	11	102582526	102595734	49	10	1.415	0.078537
SRFBP1	5	121297656	121364295	22	2	1.4146	0.078589
OASL	12	121458095	121477045	35	8	1.4142	0.078656
ELAVL3	19	11562143	11591806	2	1	1.4139	0.0787
PTPN11	12	112856536	112947717	1	1	1.4134	0.078765
SLN	11	107578101	107582787	5	2	1.4131	0.078811
AMPH	7	38423297	38671167	704	43	1.413	0.078833
TMEM106A	17	41363865	41372061	7	1	1.4128	0.078853
C9orf89	9	95858450	95875565	31	4	1.4126	0.078887
RIMKLB	12	8834273	8935688	56	6	1.4125	0.078897
SERPINA4	14	95027779	95036243	29	5	1.4122	0.078946
NAT10	11	34127111	34172581	60	1	1.412	0.078978
ATXN1	6	16299343	16761721	740	85	1.412	0.078981
ADRA2B	2	96778623	96782281	3	1	1.4117	0.079025
TNIP3	4	122052563	122148624	120	5	1.4115	0.079048
BMP6	6	7727011	7881972	344	36	1.4112	0.07909
RRM2B	8	103216729	103251346	47	7	1.4109	0.079135
ZMIZ2	7	44788168	44809480	21	4	1.4109	0.079142
MAL2	8	120220610	120257913	31	5	1.4099	0.079284
CTLA4	2	204732511	204738683	3	1	1.4096	0.079333
ZNF667	19	56950693	56988770	57	6	1.4088	0.079443
C11orf54	11	93474769	93496250	47	2	1.408	0.079561
LOC101928433	6	16762102	16765225	2	1	1.4073	0.079672
METTL10	10	126434336	126480439	64	7	1.4072	0.079683
TAS2R8	12	10958650	10959579	1	1	1.407	0.07972
ATP6V1F	7	128502857	128505903	5	1	1.4067	0.079755
TAS2R46	12	11213964	11214893	3	2	1.4067	0.079761
HSPB9	17	40274756	40275371	1	1	1.4056	0.07992
VPS37B	12	123349875	123380712	17	2	1.4056	0.079921
CLUAP1	16	3550945	3589048	22	4	1.4054	0.079954
DNAJB11	3	186288467	186303589	38	2	1.4049	0.080029
MPC2	1	167885913	167906307	19	3	1.4046	0.080074
C10orf71	10	50505118	50535537	67	10	1.4042	0.080133
SARNP	12	56146247	56211540	27	2	1.404	0.080164
KIF3C	2	26149455	26205443	64	6	1.4037	0.080204
PTPRK	6	128289924	128841870	346	23	1.4036	0.080222
LOC101928870	6	87861525	87865307	5	2	1.4031	0.080296
MYO18A	17	27400528	27507432	150	11	1.403	0.080311
CCT7	2	73461364	73480150	27	4	1.4029	0.080328
TUBB8	10	92828	95178	1	1	1.4027	0.080352
RAPGEF5	7	22157908	22396751	482	41	1.4024	0.080399
KIAA2013	1	11979645	11986485	14	3	1.4018	0.080486
WDR26	1	224572845	224622001	47	2	1.4013	0.080558
SUCO	1	172501494	172580973	76	8	1.4011	0.080587
RNF168	3	196195654	196230639	37	2	1.4003	0.080717
PITHD1	1	24104876	24114722	4	2	1.4001	0.080742
ARL11	13	50202435	50208008	9	3	1.3995	0.080827
HAPLN1	5	82934017	83016896	118	14	1.3995	0.080836
KRT83	12	52708085	52715182	49	4	1.3992	0.080877
ADGRG3	16	57702099	57723290	46	7	1.3984	0.080998
CKLF	16	66586466	66603832	7	2	1.398	0.081059
ECEL1	2	233344537	233352532	8	3	1.3973	0.081165
KIDINS220	2	8865295	8977755	99	7	1.3972	0.081179
PLXDC1	17	37219556	37308946	211	20	1.3969	0.081218
DDHD1	14	53503458	53620046	125	4	1.3963	0.081306
ARHGEF15	17	8213556	8225834	22	5	1.3957	0.081405
TBX15	1	119425666	119532179	213	20	1.3956	0.081422
AGO2	8	141541264	141645646	206	22	1.3956	0.081422
MTUS2	13	29394485	30080084	1456	62	1.3954	0.081441
SLMAP	3	57741948	57915597	180	13	1.3952	0.081477
SSTR2	17	71161160	71168094	8	1	1.3939	0.08168
SBF2	11	9800214	10315754	1282	31	1.393	0.081814
ZNF687	1	151254094	151264381	6	2	1.3929	0.081827
ZNF701	19	53073526	53090427	58	8	1.3927	0.081862
OSGIN2	8	90914096	90940096	25	4	1.3917	0.082012
PRTG	15	55903738	56035847	266	16	1.3913	0.082064
GPR85	7	112720468	112727833	9	2	1.3912	0.082082
A2ML1	12	8975150	9029381	116	11	1.39	0.08226
ZSCAN4	19	58180303	58190520	20	3	1.3887	0.082466
LYPLA2	1	24117275	24122029	2	1	1.3878	0.082593
EP400	12	132434465	132565011	95	4	1.3878	0.082597
PUM1	1	31404353	31538838	189	13	1.3878	0.0826
DOC2B	17	6009	31421	45	4	1.3872	0.082685
PHC2	1	33789224	33841194	97	9	1.3864	0.082818
CFTR	7	117120017	117308719	192	12	1.3855	0.082955
EIF2AK4	15	40226331	40327797	246	24	1.385	0.08303
EFNA1	1	155100349	155107386	7	2	1.3839	0.083194
CDKN1B	12	12870302	12875305	1	1	1.3836	0.083238
ADSL	22	40742504	40762577	8	1	1.3826	0.083399
PRIMPOL	4	185570767	185616112	129	4	1.3815	0.083558
MLST8	16	2255178	2259418	7	2	1.3814	0.083578
GEMIN2	14	39583488	39606177	53	10	1.3812	0.083611
MIR205HG	1	209602168	209605894	5	1	1.3807	0.083689
HDDC3	15	91474148	91475792	2	1	1.3806	0.083697
CLEC1B	12	10145660	10153381	30	4	1.3804	0.08373
MRPL3	3	131181045	131221860	44	5	1.3802	0.083757
ERCC3	2	128014866	128051752	45	6	1.379	0.083942
ZNF155	19	44472014	44502477	92	7	1.379	0.083952
AIFM3	22	21319418	21335649	12	2	1.3789	0.083959
ADAM22	7	87563566	87832204	239	11	1.3781	0.084079
AAMP	2	219128852	219134893	2	1	1.3781	0.084086
IRF8	16	85932774	85956212	65	8	1.378	0.084097
EBI3	19	4229540	4237525	6	1	1.3779	0.084113
JAKMIP3	10	133879367	133998482	468	38	1.3778	0.084132
TRIM61	4	165875598	165898818	36	4	1.3774	0.0842
MCL1	1	150547027	150552214	3	2	1.3774	0.084201
TMEM263	12	107347298	107367813	24	4	1.3769	0.084276
CEP126	11	101785746	101871793	60	4	1.3768	0.084291
GAL3ST3	11	65808236	65816651	12	2	1.3766	0.084317
HOXA2	7	27139973	27142394	1	1	1.376	0.084415
ASB8	12	48541572	48551377	18	4	1.3756	0.084468
SLC7A8	14	23594504	23652869	62	11	1.3756	0.08447
FBXO10	9	37510889	37576250	135	13	1.3755	0.084487
CHCHD6	3	126423063	126679263	206	13	1.375	0.08456
LOC100129083	19	51919160	51920679	2	1	1.375	0.084567
NAT8L	4	2061239	2070816	10	1	1.3735	0.084797
RPL6	12	112842994	112856647	2	1	1.3731	0.084863
HGFAC	4	3443702	3451214	26	7	1.3728	0.084906
TMEM201	1	9648932	9674935	20	2	1.3719	0.085041
ZNF221	19	44455375	44471752	28	4	1.3711	0.085164
OR13C5	9	107360738	107361694	7	2	1.3704	0.085285
UBQLN3	11	5528530	5531153	4	2	1.3701	0.085327
ZNF423	16	49524515	49891830	738	79	1.3696	0.085403
TAS2R13	12	11060525	11062161	2	1	1.3695	0.085419
FKBP3	14	45584802	45603732	5	1	1.3694	0.085434
KCNJ15	21	39601837	39675043	148	10	1.3687	0.085539
CASP6	4	110609785	110629814	29	4	1.3687	0.08554
PRKCH	14	61788515	62017698	372	40	1.3685	0.085578
LRRC4	7	127667124	127671002	3	1	1.3685	0.085583
GUCA1A	6	42123144	42147794	80	11	1.3682	0.085629
ATP8A1	4	42410390	42659122	548	20	1.3675	0.085737
DCBLD2	3	98514814	98620566	178	11	1.3674	0.08575
GPR157	1	9163472	9189229	43	5	1.3668	0.085846
GPR25	1	200842083	200843306	2	1	1.3667	0.085862
ADAP1	7	937537	995208	14	3	1.3664	0.085904
SLC25A4	4	186064417	186071538	6	1	1.3662	0.085945
TAS2R9	12	10961693	10962767	1	1	1.3655	0.086046
ARHGAP9	12	57866038	57882756	18	3	1.3648	0.086163
ZFR	5	32354456	32444844	126	10	1.3646	0.086195
CDH16	16	66942025	66952887	5	2	1.3645	0.086202
C1QBP	17	5336099	5342471	16	3	1.3639	0.086297
MEGF8	19	42829730	42882921	36	1	1.3632	0.086404
PSMB11	14	23511376	23513269	2	1	1.363	0.086441
ARL6IP6	2	153574407	153617767	64	7	1.3628	0.086474
MRPL21	11	68658744	68671303	19	3	1.3627	0.086482
C11orf80	11	66512207	66613997	40	5	1.3624	0.086529
PSG9	19	43757434	43773709	39	6	1.3623	0.086559
KNG1	3	186435098	186462199	117	10	1.3619	0.086609
NLRP6	11	278570	285388	2	1	1.3607	0.086799
SLC35G6	17	7370504	7386383	32	4	1.3599	0.086927
NCAPH2	22	50946645	50963209	16	4	1.3594	0.087008
MRPL39	21	26957968	26979801	76	3	1.3585	0.08716
ZBTB20	3	114033348	114866132	687	52	1.3584	0.087169
DIEXF	1	210001312	210030910	83	8	1.3583	0.087184
RDX	11	110045605	110167437	127	6	1.3574	0.087322
AK9	6	109814059	110012415	374	8	1.3572	0.087362
RCSD1	1	167599474	167677933	152	27	1.3567	0.087435
NABP2	12	56615813	56623638	1	1	1.3566	0.087461
PRR13	12	53835433	53840427	2	1	1.3565	0.08747
CHURC1-FNTB	14	65381079	65529373	260	24	1.3565	0.087471
ARHGEF40	14	21538419	21558407	16	3	1.3561	0.087531
TSPYL5	8	98285714	98290192	6	2	1.356	0.087554
PRR27	4	71017793	71032326	19	3	1.3557	0.087594
PSAP	10	73576055	73611082	80	9	1.3551	0.087692
TMEM61	1	55446271	55457966	30	1	1.355	0.087711
MYH2	17	10424465	10453017	49	4	1.3545	0.087781
NUDT7	16	77756389	77809332	254	23	1.3544	0.087808
RGPD1	2	87140890	87241099	1	1	1.3537	0.087923
KCNMB2	3	178254086	178562217	791	33	1.3535	0.087948
CTNNBL1	20	36322357	36500531	223	14	1.352	0.088187
CDC37L1	9	4679566	4706594	61	5	1.3519	0.088199
GPBP1L1	1	46092976	46153782	91	3	1.3519	0.0882
RPS20	8	56980739	56987140	10	1	1.3503	0.088466
TAS2R50	12	11138512	11139511	3	2	1.35	0.088516
GOLGA1	9	127640573	127703386	71	5	1.3498	0.088544
2-Sep	2	242254723	242293442	74	10	1.3495	0.088586
SFTA3	14	36942493	36982990	19	1	1.3494	0.088604
COL4A3	2	228029281	228179508	522	46	1.3493	0.088621
UGP2	2	64068084	64118696	55	6	1.3493	0.088623
ZNF821	16	71893583	71918093	33	6	1.3486	0.088733
CYP7B1	8	65508529	65711348	251	15	1.3485	0.088753
FAM71F2	7	128311743	128328949	53	5	1.3483	0.088776
LIF	22	30636436	30642840	8	2	1.3471	0.088973
MERTK	2	112656056	112797293	324	10	1.347	0.088993
GIPR	19	46171490	46185717	23	4	1.3469	0.089006
C7orf34	7	142636603	142637957	2	1	1.3464	0.089088
SLC22A13	3	38307298	38320161	4	1	1.3459	0.089171
ERP29	12	112451152	112461024	5	1	1.3458	0.08919
DBR1	3	137879830	137893791	16	1	1.3457	0.089193
NBR1	17	41322498	41363707	59	1	1.3457	0.089207
SEC14L5	16	5008318	5069156	208	20	1.3456	0.089208
TMEM126B	11	85339617	85347583	5	1	1.3453	0.089269
CCDC184	12	48577366	48579709	5	2	1.3446	0.089383
MAN1A2	1	117910085	118068320	351	17	1.3443	0.089427
C17orf77	17	72581057	72590348	17	3	1.3431	0.089618
PDE4B	1	66258193	66840262	856	45	1.3431	0.089619
KCNJ14	19	48958964	48969367	3	1	1.3424	0.089739
CSNK1G2	19	1941148	1981337	97	8	1.3412	0.089927
LOR	1	153232179	153234600	4	2	1.3411	0.089951
IGSF6	16	21652605	21663987	3	1	1.341	0.089955
OR51F1	11	4790209	4791147	15	2	1.3409	0.089969
ZNF280D	15	56922374	57026279	108	5	1.3409	0.089973
FARP2	2	242295664	242434256	271	16	1.3408	0.089986
ANXA13	8	124693034	124749647	123	15	1.3405	0.090035
PEX11B	1	145516165	145523732	2	1	1.3405	0.090036
DNALI1	1	38022520	38032458	22	4	1.3401	0.090099
IPP	1	46159996	46216485	77	3	1.3401	0.090114
FST	5	52776183	52782964	7	2	1.3399	0.090134
2-Mar	19	8478187	8503901	33	5	1.3396	0.090187
PHF3	6	64345707	64424407	58	4	1.3396	0.090192
C10orf113	10	21414692	21435488	12	2	1.3384	0.090376
PABPN1L	16	88929746	88933068	1	1	1.3376	0.090514
GPR45	2	105839595	105860085	39	7	1.3367	0.090655
MLC1	22	50497820	50524358	138	11	1.3367	0.090666
RPRD2	1	150336624	150449042	278	10	1.3355	0.090858
EBF3	10	131633496	131762546	76	15	1.3354	0.090872
AGPS	2	178257471	178408564	217	8	1.3349	0.090951
TOR1AIP2	1	179809102	179847867	41	4	1.3345	0.091022
NAGA	22	42454338	42466852	17	3	1.3332	0.091228
PLA2G2D	1	20439143	20446059	4	2	1.333	0.091273
TSPAN8	12	71518877	71551779	93	7	1.3329	0.091285
OR2A14	7	143826206	143827138	2	1	1.3316	0.091497
COL7A1	3	48601506	48632593	2	1	1.331	0.091587
OAS1	12	113344739	113357712	11	2	1.3309	0.091603
PRR21	2	240981230	240982399	3	2	1.3303	0.091708
FAM47E-STBD1	4	77172853	77232283	205	16	1.3298	0.091789
F11R	1	160965001	160991133	54	4	1.329	0.091922
SLC13A5	17	6588038	6616886	40	8	1.3284	0.092024
DGUOK	2	74153953	74186088	42	2	1.3283	0.092035
SYDE2	1	85623356	85667292	89	8	1.3278	0.092122
FICD	12	108909051	108913380	1	1	1.3275	0.092164
R3HCC1	8	23145442	23153792	29	3	1.3269	0.092267
ZNF841	19	52567719	52599021	78	5	1.3265	0.092336
IGFBP2	2	217498127	217529159	9	3	1.3265	0.092338
OSBP2	22	31089769	31303811	389	31	1.3265	0.092338
FIGN	2	164461447	164592618	111	11	1.326	0.092414
SLC5A11	16	24857184	24922949	157	19	1.326	0.092416
MOB2	11	1490685	1507948	39	5	1.3259	0.092444
PLA2G4B	15	42131011	42140346	27	3	1.3258	0.092454
TTC39C	18	21572737	21715574	216	22	1.325	0.092579
CCDC148	2	159027869	159313297	665	29	1.325	0.092588
IRF2BP2	1	234740015	234745271	4	2	1.3238	0.092784
CPEB3	10	93806452	94050875	220	12	1.3225	0.093001
ERICH3	1	75033795	75139422	108	8	1.3222	0.093059
CIITA	16	10971055	11018840	55	11	1.3203	0.093367
PI4KB	1	151264273	151300191	20	3	1.3196	0.093484
NOS1AP	1	162039581	162339813	591	35	1.3196	0.093492
ADARB2	10	1223253	1779670	1473	112	1.3194	0.09352
PTPN21	14	88932122	89021123	118	3	1.3193	0.093538
FAM65B	6	24804512	24936275	279	25	1.3192	0.093554
KCTD21	11	77882289	77900006	33	4	1.3191	0.09356
ZYG11A	1	53308183	53360247	61	1	1.3187	0.093638
KRTAP17-1	17	39471169	39471947	3	1	1.3184	0.093691
TINAG	6	54173203	54254950	136	12	1.3177	0.093805
GLB1L3	11	134145293	134189458	87	11	1.3165	0.093995
CCSER2	10	86088342	86278276	418	15	1.3164	0.094015
KREMEN1	22	29469066	29564321	199	16	1.3159	0.094112
HAPLN3	15	89420519	89438857	63	7	1.3157	0.094129
HNRNPA3	2	178076063	178088687	10	2	1.3157	0.094142
C9orf163	9	139377947	139380519	2	1	1.3157	0.094143
UBE2I	16	1357420	1377019	29	3	1.3151	0.094241
SCAPER	15	76640526	77197796	794	14	1.3142	0.094387
ZNF646	16	31085581	31094833	7	2	1.3142	0.09439
CACNA2D2	3	50400230	50540892	104	4	1.3138	0.094456
C2orf54	2	241825465	241836267	77	5	1.3135	0.094515
HSPBP1	19	55773591	55791751	28	6	1.3133	0.094547
CERK	22	47080307	47134152	129	18	1.3127	0.094641
SCN1A	2	166845670	167005642	386	18	1.3125	0.094681
UQCC1	20	33890369	33999945	104	2	1.3122	0.094725
TAS2R30	12	11285884	11286843	1	1	1.3119	0.094785
SULT2B1	19	49055429	49102684	203	20	1.3118	0.094786
LSMEM1	7	112120908	112130943	18	4	1.3109	0.094947
ZMYND11	10	180405	300577	93	7	1.3108	0.09497
CTDSP2	12	58213710	58240747	18	2	1.3107	0.094977
GABBR1	6	29570005	29600962	75	4	1.3104	0.095026
RAB4B	19	41283670	41302849	44	8	1.3104	0.095028
H3F3C	12	31944119	31945175	5	3	1.3103	0.095043
RAB15	14	65412532	65439016	52	7	1.3102	0.095058
PABPC3	13	25670276	25672705	1	1	1.3092	0.095225
SELM	22	31500763	31503551	3	1	1.3088	0.095301
LPIN2	18	2916992	3013313	121	9	1.3085	0.095345
LOC101928291	1	224621806	224647598	36	2	1.3078	0.095478
DMRTA2	1	50883223	50889119	1	1	1.3076	0.095512
LOC101060022	1	228156662	228159059	4	2	1.3075	0.095522
SH2B3	12	111843720	111889427	24	2	1.3073	0.095551
ZNF326	1	90460678	90494101	9	1	1.3066	0.095672
SNX10	7	26331515	26413949	163	17	1.3063	0.095729
TIAM1	21	32490736	32931290	700	57	1.3059	0.095792
NDUFA12	12	95365104	95397489	149	15	1.3048	0.095982
EN2	7	155250824	155257526	7	2	1.3046	0.096011
BICC1	10	60272774	60591194	474	26	1.3046	0.096017
PDLIM5	4	95373008	95589378	310	12	1.3042	0.09608
VAMP8	2	85804614	85809156	10	2	1.3038	0.096143
TRAPPC6B	14	39617015	39639634	54	10	1.3035	0.0962
ID3	1	23884421	23886285	6	2	1.3032	0.096247
GABRA1	5	161274197	161326965	106	10	1.303	0.096295
TTF1	9	135250935	135282238	49	6	1.3026	0.096361
LY6G6D	6	31683048	31685698	1	1	1.3022	0.096426
PKD1L3	16	71963441	72033877	240	19	1.3015	0.096545
MAD2L1	4	120980577	120988013	14	2	1.3015	0.09655
FBXO47	17	37092685	37123655	18	4	1.3014	0.096556
CTNNA3	10	67672276	69455949	4401	141	1.3009	0.096643
PRMT6	1	107599267	107601916	2	1	1.2991	0.09695
PROSER1	13	39584002	39612213	49	4	1.2991	0.09695
SDPR	2	192699031	192712006	6	1	1.2989	0.096995
ACAA1	3	38164201	38178733	10	2	1.2989	0.096996
KCNG1	20	49620193	49639675	19	1	1.2985	0.09705
TBCCD1	3	186263856	186288332	41	6	1.2983	0.097085
SPINT1	15	41136246	41149853	19	2	1.2981	0.097126
KRT23	17	39078948	39093895	49	6	1.2981	0.097129
SPINK6	5	147582357	147594700	7	2	1.2978	0.097177
ZC2HC1A	8	79578282	79632000	79	5	1.2976	0.09721
RCN1	11	32112477	32127272	34	4	1.2976	0.097217
NCAM2	21	22370633	22913892	1132	60	1.2974	0.097245
CEP70	3	138213186	138313187	83	2	1.2973	0.09727
ESRRB	14	76837690	76968182	261	31	1.2972	0.097273
ATP6V0E1	5	172410763	172461900	54	10	1.2969	0.09734
RTN1	14	60062694	60337557	387	16	1.2958	0.097528
DDB1	11	61066919	61100691	2	1	1.2953	0.097609
STX1B	16	31000577	31021829	19	3	1.2943	0.097777
KIF3A	5	132028323	132073265	62	3	1.2936	0.097901
CDNF	10	14861251	14879983	16	3	1.2934	0.097944
RASGRP4	19	38899695	38916945	25	5	1.292	0.098184
COLCA1	11	111164114	111177104	28	3	1.2918	0.098217
IFRD2	3	50325163	50330648	2	1	1.2903	0.098473
ADAM32	8	38965050	39142436	286	9	1.2902	0.098484
SLC35A5	3	112280857	112303286	31	2	1.2901	0.09851
KCNMB1	5	169805165	169816681	48	7	1.2899	0.098541
KLHL31	6	53512699	53530506	61	8	1.2891	0.098686
SLBP	4	1694527	1714421	33	5	1.2891	0.098688
PRPF39	14	45553302	45584804	23	1	1.2891	0.098688
RAD51	15	40987327	41024356	62	5	1.2878	0.098914
FCN2	9	137772658	137779366	29	5	1.2874	0.098983
ANKRD32	5	93953086	94033326	166	9	1.2873	0.098993
CAMSAP3	19	7660774	7683196	37	4	1.287	0.099039
CAPRIN1	11	34073230	34124157	100	2	1.2868	0.09909
ODC1	2	10580507	10588680	9	2	1.2854	0.09932
PCNXL2	1	233119855	233431459	627	49	1.2849	0.09941
DLD	7	107531586	107561643	41	3	1.2848	0.099433
ARMC4P1	10	27555336	27580347	61	7	1.2847	0.099445
SMR3B	4	71248795	71255961	35	3	1.2845	0.099483
PAG1	8	81880045	82024303	183	23	1.284	0.099574
RALYL	8	85095453	85834079	863	28	1.2832	0.099705
HMCN2	9	133223389	133309510	85	15	1.2827	0.099792
ARL13B	3	93698983	93774522	35	5	1.2826	0.099808
BRAP	12	112079950	112123790	15	1	1.2825	0.099827
AFMID	17	76183398	76203782	33	4	1.2815	0.10001
TMEM255B	13	114462191	114515225	147	12	1.2813	0.10004
MYO15A	17	18012020	18083116	108	12	1.2811	0.10008
RSPH14	22	23401593	23495807	134	8	1.2806	0.10016
CNDP2	18	72163500	72190689	46	4	1.2799	0.10029
PHF21A	11	45950870	46142985	201	10	1.2795	0.10036
TMPRSS11A	4	68776019	68829232	106	12	1.2788	0.10049
UBA5	3	132373290	132397467	10	2	1.2787	0.1005
CCZ1	7	5938341	5965605	1	1	1.2787	0.1005
WDR18	19	984328	994569	52	5	1.278	0.10063
CD177	19	43857825	43867480	6	1	1.2778	0.10066
ABCD4	14	74751980	74769767	15	2	1.2776	0.1007
SYS1	20	43988660	44005442	29	3	1.2774	0.10072
VPS8	3	184529925	184770402	232	12	1.2774	0.10073
ETFDH	4	159593277	159629842	11	2	1.2773	0.10075
FAM168B	2	131805449	131851033	33	1	1.2769	0.10081
RPS5	19	58898636	58906171	16	2	1.2768	0.10083
C5orf24	5	134181370	134195425	2	1	1.2768	0.10084
CHI3L2	1	111770281	111786062	54	7	1.2765	0.10089
PTPN14	1	214521640	214725024	465	36	1.2765	0.1009
KCTD2	17	73043279	73061981	12	3	1.2764	0.10091
LONRF1	8	12579406	12612992	51	3	1.2762	0.10093
EDNRA	4	148402069	148466106	94	9	1.2758	0.10102
TCEANC2	1	54519274	54565416	23	3	1.2753	0.10111
PPFIBP1	12	27677045	27848497	417	34	1.2752	0.10111
USP36	17	76783463	76836980	61	5	1.275	0.10115
LIG1	19	48618702	48673852	150	9	1.2748	0.1012
SIPA1L2	1	232533711	232765907	462	36	1.2745	0.10124
OR1J1	9	125239237	125240205	1	1	1.2744	0.10127
CCDC17	1	46085716	46090424	11	1	1.2743	0.10128
MICU1	10	74127084	74385949	269	2	1.2737	0.10139
MLXIPL	7	73007524	73038903	57	6	1.2736	0.1014
OPRK1	8	54138276	54164257	100	8	1.2733	0.10146
CHST13	3	126243131	126262134	49	5	1.2731	0.1015
NMS	2	101086944	101099742	36	2	1.2721	0.10166
HTR1A	5	63255875	63258119	2	1	1.2722	0.10166
EPGN	4	75174187	75182520	1	1	1.272	0.10168
ORAI2	7	102073977	102097268	33	7	1.2719	0.1017
GNG5	1	84964006	84972262	16	4	1.2713	0.10182
ACTL8	1	18081808	18153558	127	9	1.2706	0.10194
GAS7	17	9813926	10101868	653	83	1.2705	0.10195
KRT72	12	52979373	52995322	56	7	1.2697	0.1021
FLYWCH2	16	2932924	2949383	67	7	1.2696	0.10212
NCALD	8	102698770	103137135	742	44	1.2687	0.10228
MITD1	2	99785726	99797524	13	1	1.2682	0.10236
C1orf110	1	162820766	162838605	72	9	1.2681	0.10238
WBP1L	10	104503727	104576022	159	14	1.2678	0.10244
HGS	17	79650962	79669151	58	5	1.2677	0.10246
PTPN12	7	77166773	77269388	126	10	1.2672	0.10254
CAMKMT	2	44589043	44999731	749	22	1.2669	0.1026
PRRC2B	9	134305477	134375584	102	5	1.2667	0.10264
CABS1	4	71200671	71202833	6	2	1.2665	0.10267
BTBD16	10	124030811	124097676	171	15	1.2657	0.10281
KRT19	17	39679869	39684641	7	1	1.2657	0.10281
GNAZ	22	23412669	23467224	75	4	1.2656	0.10283
UQCR10	22	30163358	30166402	3	2	1.2656	0.10283
HN1L	16	1728201	1752073	21	2	1.2645	0.10303
TP53TG5	20	44002520	44009937	13	2	1.2641	0.1031
PIGS	17	26880405	26898887	9	2	1.2639	0.10313
KIAA2018	3	113367232	113415493	34	1	1.2638	0.10315
AGT	1	230838269	230850336	39	6	1.2634	0.10323
PDE11A	2	178487977	178973066	1240	33	1.2624	0.1034
STMN2	8	80523049	80578410	123	14	1.2604	0.10376
LOC101928892	22	51123086	51125473	3	2	1.2596	0.1039
FGD6	12	95470525	95611240	319	19	1.2594	0.10394
ZNF512	2	27805836	27846082	48	4	1.2587	0.10406
CEP135	4	56814974	56899529	111	10	1.2585	0.1041
NAMPT	7	105888731	105926373	41	4	1.2585	0.10411
CABLES1	18	20714528	20840434	72	8	1.258	0.1042
TMEM125	1	43735665	43739673	2	1	1.2574	0.1043
GNAI1	7	79764140	79848725	77	8	1.2574	0.10431
RNASE2	14	21423630	21424594	1	1	1.2569	0.10439
SESN3	11	94898677	94965705	43	3	1.2565	0.10446
MME	3	154797436	154901518	107	17	1.256	0.10456
GRIP1	12	66741178	67463014	1615	99	1.2558	0.10459
COL6A5	3	130064359	130203690	262	13	1.2556	0.10463
H1FNT	12	48722763	48724062	6	2	1.2553	0.10468
WEE1	11	9595197	9615016	28	6	1.2553	0.10469
ADH7	4	100333418	100356667	44	11	1.2548	0.10477
HIPK3	11	33274406	33378569	56	4	1.2538	0.10496
CHMP7	8	23101150	23119512	47	9	1.2531	0.10508
ROBO3	11	124735305	124751370	25	6	1.2529	0.10511
FABP4	8	82390732	82395473	12	2	1.2529	0.10512
FAT1	4	187508937	187647876	224	32	1.2528	0.10513
TSPAN18	11	44748731	44953978	312	28	1.2528	0.10513
APOH	17	64208147	64225556	59	7	1.2521	0.10527
LRRD1	7	91774169	91808900	33	3	1.2513	0.10542
CLASRP	19	45542298	45574214	23	1	1.2503	0.1056
LPO	17	56315787	56345879	24	4	1.2499	0.10567
ZNF225	19	44617528	44637255	16	2	1.2497	0.10571
MYO19	17	34851599	34891305	25	4	1.2491	0.10582
TNFSF4	1	173152870	173176471	39	5	1.2483	0.10595
C17orf104	17	42733762	42755673	14	4	1.2477	0.10607
RGL2	6	33259431	33267386	2	1	1.2474	0.10612
ZNF430	19	21203426	21242852	69	5	1.2473	0.10614
ALPK1	4	113218480	113363774	293	32	1.2469	0.10622
DAB1	1	57460453	58716211	2444	141	1.2465	0.10629
CD55	1	207494817	207534311	54	3	1.2462	0.10634
PRKAA1	5	40759481	40798297	52	7	1.2458	0.10641
PPP6R1	19	55741147	55770038	25	5	1.2457	0.10643
OR51B2	11	5344528	5345582	10	2	1.2456	0.10646
SLFN11	17	33677324	33700821	32	8	1.2448	0.1066
ATXN2	12	111890018	112037480	62	2	1.2447	0.10662
HRH4	18	22040593	22059921	46	11	1.2445	0.10666
STX19	3	93733078	93747460	10	2	1.2443	0.10669
MAT2A	2	85766101	85772403	5	2	1.2439	0.10676
OR51L1	11	5020213	5021160	5	2	1.2432	0.10689
CDC34	19	531720	542087	10	1	1.2431	0.10692
NR2E1	6	108487215	108510013	15	2	1.243	0.10694
ABCC6	16	16243422	16318083	134	15	1.2425	0.10703
NAA20	20	19997934	20014273	4	1	1.2422	0.10708
BPIFB3	20	31643230	31661434	44	6	1.2399	0.10751
SLC25A22	11	790475	798269	6	2	1.2394	0.1076
PROZ	13	113812968	113826698	25	2	1.2393	0.10761
ULK1	12	132379279	132407707	44	5	1.2385	0.10776
C19orf81	19	51152702	51162567	6	1	1.2384	0.10778
NKAIN4	20	61872136	61885892	69	9	1.2381	0.10783
UBA6	4	68481479	68566889	183	8	1.2379	0.10787
PALB2	16	23614481	23652678	32	3	1.2377	0.10792
BOD1L2	18	54814293	54817639	8	2	1.2373	0.10799
CAMLG	5	134074170	134087850	5	1	1.2372	0.10801
EHD2	19	48216601	48246391	41	4	1.237	0.10803
IRX3	16	54317212	54320724	1	1	1.237	0.10804
ING5	2	242641456	242668896	38	2	1.2369	0.10807
SENP1	12	48436681	48500091	136	12	1.2367	0.10811
CRISP3	6	49695089	49712168	32	6	1.2364	0.10815
ICT1	17	73008760	73017356	13	2	1.2362	0.1082
MDFIC	7	114562169	114659971	96	14	1.2353	0.10836
COL6A2	21	47518033	47552763	116	12	1.2345	0.1085
ZFYVE19	15	41099274	41106767	13	2	1.2345	0.10851
GPR6	6	110299459	110301923	3	1	1.2337	0.10866
LIPT1	2	99771418	99779620	17	2	1.2335	0.10869
CKLF-CMTM1	16	66586466	66613038	9	2	1.2335	0.10869
ID1	20	30193086	30194318	3	1	1.2334	0.10871
TRIM50	7	72726532	72742085	6	1	1.2327	0.10885
FAHD2B	2	97749320	97760603	6	2	1.232	0.10898
BTC	4	75671448	75719882	169	10	1.2317	0.10904
ETS1	11	128328656	128457453	207	32	1.2302	0.10931
PPP1R14D	15	41107643	41121283	12	2	1.2302	0.10932
GDF5	20	34021149	34026027	4	1	1.2301	0.10933
GPR88	1	101003728	101007583	7	3	1.2294	0.10946
LRRC40	1	70610485	70671361	56	4	1.2291	0.10952
TNFRSF11B	8	119935796	119964383	89	12	1.229	0.10954
KRT82	12	52787735	52800176	33	6	1.2288	0.10958
CDK14	7	90225681	90839905	1223	41	1.2278	0.10976
NGEF	2	233743396	233877951	390	34	1.2272	0.10988
ARL6IP5	3	69134090	69155239	30	4	1.2271	0.1099
IL23R	1	67604590	67725662	243	21	1.2267	0.10997
DENND4A	15	65952954	66084631	185	8	1.2262	0.11006
VSTM5	11	93553735	93583668	73	9	1.2257	0.11015
TET1	10	70320117	70454239	306	9	1.2256	0.11018
GGCX	2	85771978	85788657	23	5	1.2254	0.11022
PAPD4	5	78908243	78982471	171	6	1.2249	0.11031
ATG3	3	112251354	112280810	59	3	1.2243	0.11042
GRIN1	9	140033609	140063214	19	2	1.2243	0.11042
TUBA8	22	18593453	18614498	18	5	1.2237	0.11054
PI16	6	36916039	36932613	48	7	1.2235	0.11057
ZBTB24	6	109783719	109804440	17	2	1.2224	0.11077
ZNF431	19	21324813	21371070	48	4	1.2224	0.11079
LSS	21	47608360	47648738	107	12	1.2223	0.1108
OTOA	16	21689835	21772050	56	7	1.2221	0.11083
OR5AR1	11	56431162	56432094	2	1	1.2211	0.11102
RNF125	18	29598445	29653154	69	7	1.2209	0.11107
EIF4ENIF1	22	31835345	31885936	61	9	1.2208	0.11108
SYCE1	10	135367404	135381795	90	3	1.2206	0.11111
ANXA1	9	75766721	75785309	25	6	1.2188	0.11147
ACTL7B	9	111616868	111618275	4	2	1.2185	0.11151
SKIDA1	10	21802407	21814611	2	1	1.2181	0.1116
EIF4G1	3	184032283	184053146	14	4	1.2178	0.11165
MGME1	20	17949534	17971765	60	7	1.2175	0.1117
BPIFB4	20	31669318	31699557	88	8	1.2175	0.11172
KRT74	12	52959603	52967609	37	9	1.2174	0.11173
TTLL2	6	167738574	167756177	27	7	1.2171	0.11179
CDH24	14	23516270	23526747	6	1	1.2166	0.11189
C1orf189	1	154171561	154178841	1	1	1.2165	0.1119
NUDT19	19	33157186	33204702	87	10	1.2156	0.11208
RPL27A	11	8703995	8711419	16	3	1.2153	0.11212
CCDC106	19	56158934	56164527	7	2	1.2146	0.11227
HEXDC	17	80376240	80400516	31	3	1.2142	0.11233
PDF	16	69362524	69364498	5	2	1.2133	0.1125
FAM222A	12	110152187	110208312	80	9	1.2121	0.11273
TMBIM1	2	219138917	219157280	38	1	1.2121	0.11274
MED31	17	6546633	6555191	33	5	1.2114	0.11288
ECHDC2	1	53361582	53392846	12	1	1.2111	0.11292
GRIN3B	19	1000437	1009723	47	7	1.2111	0.11293
KIF1C	17	4901243	4931694	38	6	1.2109	0.11296
PDZD8	10	119029936	119134951	158	6	1.2108	0.11298
TSNAX	1	231664399	231702270	25	4	1.2095	0.11323
CNOT7	8	17086737	17104387	30	5	1.2092	0.11329
KCNK13	14	90528109	90652201	285	24	1.2089	0.11336
TPD52L1	6	125474876	125584644	193	15	1.2086	0.11341
USP10	16	84733555	84813528	216	17	1.2085	0.11343
MEGF6	1	3404506	3528059	140	22	1.2083	0.11347
VWA5B2	3	183948317	183960117	13	1	1.2081	0.11351
LOC101927562	11	1575746	1577687	7	2	1.2076	0.11361
KRTAP12-4	21	46074130	46074576	2	1	1.2069	0.11374
ATP6V1G2	6	31512228	31514625	6	3	1.2068	0.11376
SYNGR4	19	48867559	48879634	8	2	1.2056	0.11399
DEFB135	8	11839830	11842099	1	1	1.2055	0.114
FOXB1	15	60296421	60298142	2	1	1.2052	0.11405
DMBT1	10	124320181	124403252	164	4	1.2045	0.11419
MTMR2	11	95566044	95657371	103	5	1.2032	0.11445
DAB2IP	9	124329162	124547809	204	31	1.2031	0.11447
COLCA2	11	111169271	111179460	21	3	1.2031	0.11447
UBN1	16	4896666	4932363	102	11	1.2028	0.11452
PBX3	9	128509617	128729656	140	5	1.2021	0.11467
PIEZO2	18	10670244	11148761	1150	74	1.2021	0.11467
OR2A25	7	143771313	143772245	4	2	1.2005	0.11498
C3orf22	3	126245842	126277808	72	6	1.1997	0.11514
STX7	6	132778663	132834337	80	9	1.1996	0.11515
AGPAT9	4	84456886	84527028	138	9	1.1992	0.11522
PTN	7	136912088	137028606	211	29	1.1991	0.11524
MTERF3	8	97251645	97273796	23	3	1.1989	0.11529
ZYG11B	1	53192126	53293014	111	3	1.1988	0.1153
CTSG	14	25042724	25045466	7	3	1.1987	0.11533
PTRF	17	40554467	40575506	68	9	1.1979	0.11547
WDR38	9	127615627	127620170	9	1	1.1978	0.11549
INPP5F	10	121485559	121588663	111	12	1.1976	0.11554
DNPEP	2	220238180	220264730	18	3	1.1966	0.11572
ADK	10	75910943	76469061	582	13	1.1964	0.11577
USP28	11	113668597	113746292	120	11	1.1964	0.11577
GRWD1	19	48949030	48957164	21	2	1.1962	0.11582
TMEM119	12	108983622	108991894	12	3	1.196	0.11585
ECE2	3	183967445	184010819	52	7	1.1956	0.11593
TMEM204	16	1578742	1605581	72	7	1.1952	0.11601
C20orf196	20	5731043	5844558	200	24	1.1951	0.11603
LOC390877	19	6396362	6412415	31	5	1.1947	0.11611
ZNF296	19	45574758	45579688	1	1	1.1947	0.11611
NR2C1	12	95414005	95467404	71	11	1.1945	0.11615
NT5DC1	6	116421999	116566853	220	17	1.1942	0.11621
CRAMP1L	16	1662495	1727909	84	4	1.1938	0.11627
FAM47E	4	77135193	77204936	305	19	1.1923	0.11657
ENOSF1	18	670324	712662	182	12	1.1921	0.11662
ITGAE	17	3617919	3704537	133	15	1.1919	0.11666
GRM5	11	88237256	88796846	1005	28	1.1912	0.11679
TBX4	17	59529134	59562471	41	6	1.1909	0.11684
RPIA	2	88991176	89050452	37	5	1.1906	0.11691
COPB1	11	14479049	14521441	49	4	1.1899	0.11704
SNRNP200	2	96940074	96971307	17	2	1.1895	0.11712
RGS6	14	72398817	73033238	1499	70	1.189	0.11722
ACSM4	12	7456928	7480969	32	5	1.1889	0.11723
FAXC	6	99720793	99797594	187	17	1.1889	0.11724
LOC100996274	18	76904758	76906912	1	1	1.1888	0.11726
ATP6V1B2	8	20054704	20079207	29	6	1.188	0.11741
LRP8	1	53708036	53793821	121	14	1.1877	0.11748
ALDH9A1	1	165631449	165667900	118	11	1.1874	0.11754
UBE2U	1	64669135	64732969	126	11	1.1872	0.11758
GPX2	14	65405870	65409623	8	2	1.1872	0.11758
C1orf95	1	226736501	226796915	105	15	1.187	0.11762
ANKRD52	12	56631591	56652143	15	1	1.1857	0.11786
METTL7A	12	51317780	51326300	8	3	1.1856	0.1179
CCAR2	8	22462145	22477984	29	1	1.185	0.11801
NPHS2	1	179519674	179545086	95	11	1.184	0.11821
C17orf107	17	4802948	4806227	6	2	1.1838	0.11824
FZD2	17	42634812	42638630	1	1	1.1826	0.11849
KL	13	33590571	33640282	163	11	1.1822	0.11856
15-Sep	1	87328128	87380107	85	4	1.1821	0.11858
LOC285556	4	100557686	100575424	13	3	1.182	0.11861
GOLGA3	12	133345495	133405659	144	14	1.1813	0.11874
MTMR12	5	32227111	32313114	89	3	1.1813	0.11875
C2orf49	2	105953714	105976514	45	8	1.1811	0.11878
N4BP3	5	177540556	177553107	17	3	1.1808	0.11885
CACNG8	19	54466290	54493469	61	6	1.1805	0.1189
KCNA3	1	111196182	111217655	33	4	1.1804	0.11891
ANKRD30A	10	37414785	37521495	99	11	1.1795	0.11911
SLC25A28	10	101370275	101419039	102	5	1.1794	0.11911
DTYMK	2	242615157	242626383	2	1	1.178	0.1194
SYCP3	12	102122426	102133474	11	3	1.1779	0.11943
IMPG2	3	100941390	101039419	149	9	1.1777	0.11946
FREM1	9	14734664	14910993	456	54	1.1777	0.11946
ACTRT2	1	2938046	2939467	2	1	1.1775	0.1195
MTUS1	8	17501303	17658729	529	33	1.1774	0.11952
ANKRD36C	2	96516914	96658068	41	3	1.1772	0.11956
KIF13A	6	17759414	17987864	388	17	1.1771	0.11959
ANKRD36	2	97778923	97930258	42	3	1.1767	0.11965
HIST1H2BD	6	26157419	26171577	12	3	1.1764	0.11973
PCID2	13	113831853	113863335	21	1	1.1758	0.11985
JPH3	16	87635441	87731762	410	42	1.1753	0.11993
MTMR3	22	30279149	30426857	247	18	1.1734	0.12031
WTAP	6	160147712	160177351	40	4	1.1731	0.12039
SMC1B	22	45739944	45809500	145	7	1.173	0.12039
CLEC11A	19	51226588	51228981	2	1	1.1729	0.12041
PRSS54	16	58313901	58328951	59	4	1.1729	0.12042
KANK1	9	470294	746106	1161	34	1.1728	0.12044
POLR2A	17	7387698	7417935	85	4	1.1725	0.1205
FBXO46	19	46213887	46234151	13	4	1.172	0.1206
LOC646588	7	25694948	25702806	15	2	1.172	0.12061
E2F1	20	32263292	32274210	4	1	1.1719	0.12061
ZNF830	17	33288549	33290205	2	1	1.171	0.12079
DDX19B	16	70323670	70367735	3	1	1.171	0.1208
SFTPD	10	81697496	81708861	29	5	1.1707	0.12086
SLC39A5	12	56623820	56631630	7	1	1.1696	0.12108
ZNF587	19	58331011	58379953	46	5	1.1691	0.12119
MB21D2	3	192514604	192635950	222	13	1.1689	0.12122
RAB35	12	120532899	120554643	36	5	1.1689	0.12122
ZNF70	22	24083772	24093279	17	4	1.1688	0.12124
ENPP6	4	185009859	185139114	270	23	1.1687	0.12127
POMT1	9	134378282	134399193	70	4	1.1686	0.12128
10-Mar	17	60778675	60885705	129	3	1.1685	0.12129
RPL3L	16	1994580	2004679	7	2	1.1685	0.1213
KCNK4	11	64058774	64067503	4	1	1.1682	0.12136
HIC1	17	1957454	1962981	7	3	1.168	0.1214
SLCO1A2	12	21417534	21548371	342	22	1.1676	0.12148
CABYR	18	21718920	21741564	28	3	1.1674	0.12152
CLEC4A	12	8276228	8291203	22	3	1.1674	0.12153
PON1	7	94927669	94953884	75	12	1.167	0.12161
KRT7	12	52626954	52642709	39	7	1.1663	0.12174
KCNA7	19	49570675	49576198	19	3	1.1653	0.12195
GYLTL1B	11	45943172	45950647	5	1	1.1648	0.12204
SPTSSB	3	161062580	161090662	55	5	1.1647	0.12207
LOC100130880	7	137638094	137642712	4	1	1.1644	0.12213
PALLD	4	169418215	169849608	929	71	1.1636	0.1223
VWA5A	11	123986111	124017619	55	9	1.1632	0.12238
WDR5	9	137000801	137025094	43	5	1.1631	0.1224
PFKM	12	48499656	48540187	79	10	1.1631	0.1224
HMGCS2	1	120290619	120311555	32	5	1.163	0.12242
KREMEN2	16	3014217	3018384	2	1	1.1624	0.12253
VMP1	17	57784553	57919610	150	10	1.162	0.12262
OXSR1	3	38207022	38296979	49	3	1.1615	0.12271
PLGRKT	9	5357966	5438381	193	16	1.1613	0.12275
RGS7BP	5	63801774	63909285	181	20	1.1613	0.12277
ACYP2	2	54342410	54532437	428	27	1.1603	0.12296
FAM83B	6	54711569	54809897	243	16	1.1601	0.12301
KCNA6	12	4918342	4961093	176	21	1.1591	0.1232
PDE4D	5	58264865	59783925	2766	118	1.1591	0.12322
SNRNP70	19	49588465	49611870	19	5	1.1587	0.12329
EIF2B5	3	183852810	183863099	7	2	1.1579	0.12346
RIMS1	6	72596406	73112845	884	29	1.1576	0.12351
ADCY4	14	24787555	24804277	32	5	1.1571	0.12362
SPAG7	17	4862521	4871132	10	3	1.1567	0.12369
IFT140	16	1560428	1662109	209	13	1.1565	0.12374
KRBA1	7	149412061	149431664	43	4	1.156	0.12383
SLC48A1	12	48152426	48176536	60	9	1.1556	0.12392
8-Sep	5	132086509	132113976	34	1	1.155	0.12404
POLR3C	1	145592605	145610972	13	2	1.1549	0.12407
GYS1	19	49471382	49496610	12	1	1.1546	0.12412
LHX2	9	126773889	126795572	34	1	1.1544	0.12416
LINC00452	13	114586610	114626485	34	6	1.1542	0.12421
CYP4F3	19	15751701	15771570	110	9	1.1541	0.12423
OR1S2	11	57970676	57971653	5	2	1.1531	0.12443
C2orf91	2	42162508	42180943	32	7	1.1531	0.12444
COQ10A	12	56660642	56664750	2	1	1.1529	0.12447
STOML3	13	39540062	39564996	61	10	1.1528	0.12449
ZSWIM1	20	44509581	44513905	5	1	1.1527	0.12451
CTNNA2	2	79740060	80875993	2152	153	1.152	0.12465
APOL5	22	36113919	36125530	39	4	1.1521	0.12465
LOC100996573	12	133128616	133131872	3	2	1.1519	0.12468
RCOR1	14	103058996	103196913	179	9	1.151	0.12486
TTC9B	19	40721965	40724306	3	1	1.1504	0.125
BPIFB6	20	31619454	31631853	28	3	1.1503	0.12501
MMAA	4	146540540	146581187	54	8	1.1499	0.12509
PARM1	4	75858285	75975325	128	10	1.1493	0.12521
SLC25A21	14	37147126	37641865	824	52	1.1484	0.12539
PTBP1	19	797392	812327	8	1	1.1484	0.1254
LOC101927376	18	10601291	10605760	1	1	1.1483	0.12541
CAPN13	2	30945637	31030383	208	31	1.1482	0.12545
SND1	7	127292043	127732659	421	17	1.1481	0.12546
ITGB7	12	53585102	53601065	12	2	1.1479	0.1255
UNC80	2	210636717	210864024	215	14	1.1479	0.12551
TMEM86A	11	18720351	18726332	8	3	1.1466	0.12576
SS18L1	20	60718816	60757566	104	5	1.1466	0.12577
LHX4	1	180199433	180244188	69	6	1.1465	0.1258
RAB22A	20	56884771	56942563	76	8	1.1458	0.12594
TMEM151A	11	66059373	66064135	5	3	1.1456	0.12598
ENTPD7	10	101419263	101471002	69	5	1.1456	0.12599
GIMAP6	7	150322463	150329736	15	3	1.1452	0.12606
HNRNPR	1	23635953	23671143	21	2	1.145	0.12611
CCDC64	12	120427648	120532299	114	7	1.1448	0.12614
UHRF1	19	4909510	4962165	81	11	1.1448	0.12614
PCNP	3	101292997	101313281	39	6	1.1447	0.12616
SLC38A10	17	79218799	79269233	90	10	1.1447	0.12617
AIG1	6	143381979	143661441	224	24	1.1439	0.12633
PRKD2	19	47177573	47220384	50	6	1.1434	0.12644
EPM2AIP1	3	37027357	37034795	5	1	1.1431	0.1265
SERPINB6	6	2948393	2972399	67	9	1.1429	0.12655
ATP2C2	16	84402129	84497793	532	50	1.142	0.12673
TBC1D2B	15	78287327	78369994	102	10	1.1413	0.12687
TNFAIP8L3	15	51348798	51397473	77	8	1.1409	0.12696
MSH6	2	48010221	48034092	61	8	1.1406	0.12702
NDST4	4	115748931	116035032	530	22	1.1403	0.12709
WISP1	8	134203282	134243933	85	14	1.1397	0.1272
AMFR	16	56395364	56459450	91	4	1.1395	0.12724
TRIM7	5	180620924	180632293	15	2	1.1394	0.12726
ST3GAL6	3	98451080	98514689	118	12	1.1391	0.12733
CASC10	10	21783421	21786213	2	1	1.139	0.12735
AP4E1	15	51200780	51298097	176	11	1.1389	0.12738
TPGS2	18	34359513	34409179	72	3	1.1386	0.12743
RBM19	12	114254543	114404176	441	25	1.1383	0.1275
EXOSC3	9	37779711	37785089	9	2	1.138	0.12756
STAT6	12	57489187	57505196	13	4	1.1378	0.1276
DGAT1	8	145538246	145550582	9	1	1.1375	0.12766
UBE2N	12	93802088	93836026	29	6	1.1374	0.12769
KCNT1	9	138594031	138684993	124	19	1.1371	0.12774
SULF2	20	46286150	46415360	317	47	1.137	0.12778
TOM1L2	17	17746822	17875784	120	2	1.1366	0.12786
TTC1	5	159436156	159492550	68	5	1.1361	0.12796
PPP3R1	2	68405979	68483392	122	7	1.136	0.12798
INSIG2	2	118846033	118867604	33	9	1.1359	0.12801
PRPF3	1	150293928	150325704	69	7	1.1356	0.12807
SPTBN5	15	42140344	42186275	84	13	1.135	0.12818
SIX1	14	61111417	61116155	1	1	1.1349	0.12821
SH3GLB1	1	87170253	87213867	40	4	1.1347	0.12825
CPD	17	28705942	28796675	74	4	1.1343	0.12834
SLC25A11	17	4840425	4843462	1	1	1.1342	0.12835
CREM	10	35415769	35501886	143	5	1.134	0.12839
PTPRH	19	55692615	55720874	39	7	1.134	0.12839
NIPSNAP1	22	29950797	29977326	57	6	1.134	0.12839
GHSR	3	172161081	172166246	9	3	1.1337	0.12847
[truncated: 15,241 more rows]
