# Supplementary material for: Identification of novel locus associated with coronary artery aneurysms and validation of loci for susceptibility to Kawasaki disease
Source: Eur J Hum Genet. 2021 Mar 26;29(12):1734–44. doi: 10.1038/s41431-021-00838-5 (PMC7994355; doi:10.1038/s41431-021-00838-5)
Supplement: Supplementary file 3 — Supplementary Table 4 [file 41431_2021_838_MOESM3_ESM.xlsx]

## Sheet: snps_FUMA
Supplementary Table 4. Functional Mapping and Annotation of SNVs in LD (r2>0.6) with associated SNVs in Table 2 and 3 with p<1.0E-05 (https://fuma.ctglab.nl/)
IndSigSNPs : rsID of the independent significant SNVs in Table 2 and Table 3 with p<1.0E-05 .
CADD: CADD score which is computed based on 63 annotations. The higher the score, the more deleterious the SNP is. 12.37 is the suggested threshold by Kicher et al (2014). CADD<12.37 are orenge highlighted.
RDB : RegulomeDB score which is a categorical score (from 1a to 7). 1a is the highest score for SNPs with the most biological evidence to be a regulatory element. RegulomeDB score≤2 are highlighted.
minChrState : The minimum 15-core chromatin state across 127 tissue/cell type. State ≤2 are highlighted.
commonChrState : The most common 15-core chromatin state across 127 tissue/cell types. State ≤2 are highlighted.
posMapFilt : Whether the SNP was used for eQTL mapping or not. 1 is used, otherwise 0. When eqtl mapping is not performed, all SNPs have 0.
eqtlMapSNPs (eqtlMap): The number of SNPs mapped to the gene based on eQTL mapping.
ciMap (ciMap): "Yes" if the gene is mapped by chromatin interaction mapping.
Yellow highlighted SNPs (rs28493229 in ITPKC and rs1801274 in FCGR2A): association with susceptibility was previously reported in GWAS and validated in multiple ethnioc groups.
Association	uniqID	rsID	chr	pos	non_effect_allele	effect_allele	MAF	gwasP	r2	IndSigSNP	GenomicLocus	nearestGene	dist	func	CADD	RDB	minChrState	commonChrState	posMapFilt	eqtlMapFilt	ciMapFilt
CAA	20:41886829:C:CA	rs565627509	20	41886829	CA	C	0.05964	NA	0.688777	rs6017006	1	PPIAP21	26928	intergenic	1.1	NA	9	15	0	0	0
CAA	20:41919800:C:T	rs8121349	20	41919800	T	C	0.0497	NA	1	rs6017006	1	SCARNA15	13394	intergenic	1.2	7	7	15	0	0	0
CAA	20:41921789:A:G	rs186774337	20	41921789	A	G	0.0497	NA	1	rs6017006	1	SCARNA15	11405	intergenic	1.4	5	5	15	0	0	0
CAA	20:41922755:A:G	rs6030760	20	41922755	A	G	0.0507	NA	0.979975	rs6017006	1	SCARNA15	10439	intergenic	1.5	7	5	15	0	0	0
CAA	20:41934620:A:G	rs6017006	20	41934620	G	A	0.0497	2.3e-08	1	rs6017006	1	SCARNA15	1300	intergenic	5.4	4	9	15	0	0	0
CAA	20:41935339:A:G	rs140228249	20	41935339	G	A	0.0497	NA	1	rs6017006	1	SCARNA15	2019	intergenic	0.1	7	9	15	0	0	0
CAA	20:41936254:A:T	rs76267456	20	41936254	T	A	0.0497	NA	1	rs6017006	1	SCARNA15	2934	intergenic	15.2	7	7	15	0	0	0
CAA	20:41937903:C:T	rs80170284	20	41937903	C	T	0.0497	NA	1	rs6017006	1	SCARNA15	4583	intergenic	0.2	5	9	9	0	0	0
CAA	20:41938239:C:T	rs74740596	20	41938239	C	T	0.0497	NA	1	rs6017006	1	SCARNA15	4919	intergenic	7.6	7	9	15	0	0	0
CAA	20:41939963:A:C	rs111789291	20	41939963	C	A	0.0497	NA	1	rs6017006	1	SCARNA15	6643	intergenic	3.4	5	9	15	0	0	0
CAA	20:41940710:A:G	rs118008703	20	41940710	G	A	0.0497	NA	1	rs6017006	1	SCARNA15	7390	intergenic	1.9	7	9	15	0	0	0
CAA	20:41941449:A:T	rs13433114	20	41941449	A	T	0.0497	NA	1	rs6017006	1	SCARNA15	8129	intergenic	1.7	6	9	15	0	0	0
CAA	20:41941664:A:G	rs75202180	20	41941664	A	G	0.0497	NA	1	rs6017006	1	SCARNA15	8344	intergenic	3.5	7	9	15	0	0	0
CAA	20:41943242:A:C	rs74356518	20	41943242	C	A	0.05467	NA	0.910066	rs6017006	1	SCARNA15	9922	intergenic	0.9	6	9	15	0	0	0
CAA	20:41944540:A:C	rs76212684	20	41944540	C	A	0.05467	NA	0.910066	rs6017006	1	SCARNA15	11220	intergenic	0.2	7	9	15	0	0	0
CAA	20:41944898:A:G	rs77821729	20	41944898	A	G	0.05467	NA	0.910066	rs6017006	1	SCARNA15	11578	intergenic	5	6	9	15	0	0	0
CAA	20:41950541:A:C	rs6030786	20	41950541	A	C	0.05567	NA	0.627879	rs6017006	1	SCARNA15	17221	intergenic	2.8	3a	5	15	0	0	0
CAA	20:41950588:C:G	rs6030787	20	41950588	G	C	0.05567	NA	0.627879	rs6017006	1	SCARNA15	17268	intergenic	3.9	5	5	15	0	0	0
CAA	20:41951650:G:T	rs78961588	20	41951650	G	T	0.05567	NA	0.627879	rs6017006	1	SCARNA15	18330	intergenic	0.3	5	5	15	0	0	0
CAA	20:41952584:G:T	rs78545570	20	41952584	T	G	0.05567	NA	0.627879	rs6017006	1	SCARNA15	19264	intergenic	5.8	6	5	15	0	0	0
CAA	20:41953430:G:T	rs117156177	20	41953430	G	T	0.05567	NA	0.627879	rs6017006	1	SCARNA15	20110	intergenic	1.5	7	5	15	0	0	0
CAA	20:41954369:G:T	rs144933137	20	41954369	G	T	0.05567	NA	0.627879	rs6017006	1	SCARNA15	21049	intergenic	2.2	6	5	15	0	0	0
CAA	20:41955533:C:T	rs117857814	20	41955533	T	C	0.05567	NA	0.627879	rs6017006	1	SCARNA15	22213	intergenic	13.9	7	9	15	0	0	0
CAA	20:41956154:G:GT	rs200056684	20	41956154	GT	G	0.05567	NA	0.627879	rs6017006	1	SCARNA15	22834	intergenic	2.1	NA	9	15	0	0	0
CAA	20:41957143:G:T	rs79827494	20	41957143	G	T	0.05567	NA	0.627879	rs6017006	1	SCARNA15	23823	intergenic	2.9	7	9	15	0	0	0
CAA	20:41957146:C:T	rs79194695	20	41957146	C	T	0.05567	NA	0.627879	rs6017006	1	SCARNA15	23826	intergenic	0.4	7	9	15	0	0	0
CAA	9:139990530:C:T	rs7871579	9	139990530	T	C	0.2336	4.6e-07	1	rs7871579	4	MAN1B1	0	intronic	1.164	4	1	4	1	0	0
CAA	5:169135662:A:G	rs2449565	5	169135662	A	G	0.3275	1.9e-06	1	rs2449565	2	DOCK2	0	intronic	3.407	NA	4	15	1	0	0
CAA	5:169129041:C:T	rs2112702	5	169129041	T	C	0.3724	NA	0.715692	rs2449565	2	DOCK2	0	intronic	8.11	NA	4	15	1	0	0
CAA	5:169130272:G:T	rs12513498	5	169130272	G	T	0.3696	NA	0.725736	rs2449565	2	DOCK2	0	intronic	7.928	4	3	15	1	0	0
CAA	5:169133555:C:T	rs264839	5	169133555	C	T	0.3155	NA	0.933107	rs2449565	2	DOCK2	0	intronic	10.53	5	4	15	1	0	0
CAA	5:169128753:A:C	rs13165153	5	169128753	A	C	0.3884	NA	0.671602	rs2449565	2	DOCK2	0	intronic	5.341	6	4	15	1	0	0
CAA	5:169128966:A:T	rs2161404	5	169128966	A	T	0.367	NA	0.735179	rs2449565	2	DOCK2	0	intronic	4.444	2b	4	15	1	0	0
CAA	5:169129866:C:T	rs1345723	5	169129866	C	T	0.367	NA	0.735179	rs2449565	2	DOCK2	0	intronic	19.23	NA	3	15	1	0	0
CAA	5:169128384:G:T	rs1483128	5	169128384	T	G	0.3698	NA	0.707617	rs2449565	2	DOCK2	0	intronic	0.06	NA	4	15	1	0	0
CAA	10:73058469:A:G	rs10762437	10	73058469	A	G	0.2706	3.5e-06	1	rs10762437	5	UNC5B	0	intronic	3.291	6	4	4	1	0	0
CAA	10:73058558:A:G	rs10823721	10	73058558	A	G	0.2654	NA	0.968829	rs10762437	5	UNC5B	0	intronic	0.17	6	4	4	1	0	0
CAA	3:106260801:C:T	rs35933373	3	106260801	C	T	0.04832	NA	0.894814	rs35932034	1	Y_RNA	25955	intergenic	0.07	7	2	15	0	0	0
CAA	3:106262305:C:T	rs35932034	3	106262305	T	C	0.04313	3.7e-06	1	rs35932034	1	Y_RNA	27459	intergenic	9.829	7	5	15	0	0	0
CAA	8:129286933:A:G	rs10102883	8	129286933	A	G	0.2534	NA	0.925987	rs1989051	3	RN7SKP226	53883	intergenic	0.615	5	2	15	0	0	0
CAA	8:129288749:A:G	rs7837888	8	129288749	G	A	0.2806	NA	0.794772	rs1989051	3	RN7SKP226	55699	intergenic	0.144	5	5	15	0	0	0
CAA	8:129289152:G:T	rs7838782	8	129289152	T	G	0.28	NA	0.798868	rs1989051	3	RN7SKP226	56102	intergenic	2.273	5	5	15	0	0	0
CAA	8:129288080:A:G	rs10107061	8	129288080	A	G	0.2806	NA	0.794772	rs1989051	3	RN7SKP226	55030	intergenic	6.723	5	5	15	0	0	0
CAA	8:129286373:C:T	rs6470616	8	129286373	C	T	0.2532	NA	0.926933	rs1989051	3	RN7SKP226	53323	intergenic	7.813	3a	2	15	0	0	0
CAA	8:129287410:A:C	rs2049825	8	129287410	C	A	0.2802	NA	0.794935	rs1989051	3	RN7SKP226	54360	intergenic	2.269	NA	5	15	0	0	0
CAA	8:129294118:C:T	rs1989051	8	129294118	T	C	0.2682	4e-06	1	rs1989051	3	RN7SKP226	61068	intergenic	6.719	NA	5	15	0	0	0
Susceptibility	19:41209177:C:T	rs2288450	19	41209177	C	T	0.08686	NA	0.837375	rs3745213	4	ADCK4	0	intronic	0.445	NA	4	4	1	0	0
Susceptibility	19:41248009:C:T	rs3745213	19	41248009	C	T	0.09704	1.1e-09	1	rs3745213	4	C19orf54	0	exonic	0.124	4	3	5	1	0	0
Susceptibility	19:41224204:C:G	rs28493229	19	41224204	G	C	0.08586	NA	0.852049	rs3745213	4	ITPKC	0	intronic	20.5	2c	1	2	1	0	0
Susceptibility	19:41240521:C:CT	rs545256073	19	41240521	C	CT	0.1014	NA	0.918867	rs3745213	4	ITPKC	0	intronic	1.101	NA	4	4	1	0	0
Susceptibility	19:41281016:A:G	rs2233152	19	41281016	G	A	0.1104	NA	0.630133	rs3745213	4	MIA-RAB4B:MIA	00:00:00	intronic	18.36	5	1	5	1	0	0
Susceptibility	19:41289756:A:G	rs2287692	19	41289756	G	A	0.09924	NA	0.727398	rs3745213	4	MIA-RAB4B:RAB4B:RAB4B-EGLN2	00:00:00	intronic	6.622	5	4	5	1	0	0
Susceptibility	19:41191231:G:GC	rs144888248	19	41191231	G	GC	0.09105	NA	0.69047	rs3745213	4	NUMBL	0	intronic	1.703	NA	4	4	1	0	0
Susceptibility	19:41270055:G:T	rs17713068	19	41270055	T	G	0.1134	NA	0.634633	rs3745213	4	SNRPA	0	intronic	0.44	2b	4	4	1	0	0
Susceptibility	1:161460211:A:G	rs6694403	1	161460211	G	A	0.4002	NA	0.716012	rs6671847	1	FCGR2A	15008	intergenic	2.06	5	5	13	0	0	0
Susceptibility	1:161463331:A:G	rs7511868	1	161463331	G	A	0.4249	NA	0.666444	rs6671847	1	FCGR2A	11888	intergenic	9.332	6	2	14	0	0	0
Susceptibility	1:161462728:A:G	rs4657039	1	161462728	A	G	0.4223	NA	0.670614	rs6671847	1	FCGR2A	12491	intergenic	9.997	5	5	14	0	0	0
Susceptibility	1:161463587:A:C	rs7535475	1	161463587	C	A	0.4207	NA	0.678294	rs6671847	1	FCGR2A	11632	intergenic	5.468	6	5	14	0	0	0
Susceptibility	1:161469054:C:G	rs6658353	1	161469054	G	C	0.4191	NA	0.66022	rs6671847	1	FCGR2A	6165	intergenic	0.756	5	2	14	1	0	0
Susceptibility	1:161470042:C:T	rs7551957	1	161470042	T	C	0.3632	NA	0.876164	rs6671847	1	FCGR2A	5177	intergenic	4.686	7	2	14	1	0	0
Susceptibility	1:161470505:C:G	rs12139150	1	161470505	G	C	0.3626	NA	0.874019	rs6671847	1	FCGR2A	4714	intergenic	5.512	5	2	14	1	0	0
Susceptibility	1:161478810:A:G	rs6671847	1	161478810	G	A	0.384	2.5e-09	1	rs6671847	1	FCGR2A	0	intronic	1.072	6	1	15	1	0	0
Susceptibility	1:161478859:C:T	rs4657041	1	161478859	T	C	0.4357	NA	0.796919	rs6671847	1	FCGR2A	0	intronic	3.89	6	1	15	1	0	0
Susceptibility	1:161479745:A:G	rs1801274	1	161479745	A	G	0.4417	NA	0.687269	rs6671847	1	FCGR2A	0	exonic	0.979	NA	3	15	1	0	0
Susceptibility	8:80996763:A:G	rs78993155	8	80996763	G	A	0.05491	NA	0.756604	rs111487401	2	TPD52	0	intronic	2.72	2a	2	7	1	0	0
Susceptibility	8:80994294:C:T	rs111487401	8	80994294	C	T	0.06569	8.2e-08	1	rs111487401	2	TPD52	0	intronic	3.892	6	1	15	1	0	0
Susceptibility	8:80998447:A:G	rs111797809	8	80998447	G	A	0.05451	NA	0.738554	rs111487401	2	TPD52	0	intronic	0.121	5	5	15	1	0	0
Susceptibility	8:81003719:A:T	rs118101835	8	81003719	A	T	0.0635	NA	0.617745	rs111487401	2	TPD52	0	intronic	1.663	6	5	15	1	0	0
Susceptibility	12:56148291:C:G	rs1081732	12	56148291	C	G	0.3403	NA	0.982005	rs1681087	3	GDF11:SARNP	00:00:00	intronic	0.391	7	4	4	1	0	0
Susceptibility	12:56149575:G:GA	rs5798358	12	56149575	GA	G	0.3766	NA	0.775689	rs1681087	3	GDF11:SARNP	00:00:00	intronic	1.727	NA	4	4	1	0	0
Susceptibility	12:56238038:C:G	rs12372076	12	56238038	G	C	0.3139	NA	0.874648	rs1681087	3	MMP19	1287	intergenic	2.96	7	5	5	1	0	0
Susceptibility	12:56236043:A:G	rs2291268	12	56236043	A	G	0.3626	NA	0.796204	rs1681087	3	MMP19	0	intronic	6.199	6	1	15	1	0	0
Susceptibility	12:56124332:C:T	rs772254	12	56124332	C	T	0.2867	NA	0.612336	rs1681087	3	RP11-644F5.11	0	ncRNA_exonic	5.515	NA	1	2	1	0	0
Susceptibility	12:56129265:A:AAAAAC	rs142289327	12	56129265	AAAAAC	A	0.3283	NA	0.924857	rs1681087	3	RP11-644F5.12	2832	intergenic	0.769	NA	5	5	1	0	0
Susceptibility	12:56220839:G:T	rs10876854	12	56220839	T	G	0.3395	NA	0.97818	rs1681087	3	RP11-762I7.5:DNAJC14	00:00:00	intronic	0.361	6	1	5	1	0	0
Susceptibility	12:56209976:C:G	rs7954619	12	56209976	C	G	0.3191	NA	0.945919	rs1681087	3	SARNP:RP11-762I7.5	00:00:00	intronic	11.14	6	1	2	1	0	0
Susceptibility	12:56180764:A:G	rs1681087	12	56180764	G	A	0.3357	3.4e-06	1	rs1681087	3	SARNP:RP11-762I7.5	00:00:00	intronic	0.004	5	4	4	1	0	0
Susceptibility	12:56184059:A:C	rs7305787	12	56184059	A	C	0.3193	NA	0.943991	rs1681087	3	SARNP:RP11-762I7.5	00:00:00	intronic	0.339	1f	4	4	1	0	0
Susceptibility	12:56187408:G:GA	rs112712133	12	56187408	GA	G	0.3275	NA	0.828117	rs1681087	3	SARNP:RP11-762I7.5	00:00:00	intronic	1.245	NA	4	4	1	0	0
Susceptibility	12:56195585:A:G	rs10876852	12	56195585	G	A	0.3241	NA	0.928111	rs1681087	3	SARNP:RP11-762I7.5	00:00:00	intronic	8.372	7	4	4	1	0	0
Susceptibility	12:56158392:A:G	rs2694012	12	56158392	A	G	0.3331	NA	0.956815	rs1681087	3	SARNP:RP11-762I7.5	00:00:00	intronic	2.306	NA	4	5	1	0	0
Susceptibility	12:56163734:A:G	rs772262	12	56163734	G	A	0.3327	NA	0.956823	rs1681087	3	SARNP:RP11-762I7.5	00:00:00	intronic	1.862	6	4	5	1	0	0
Susceptibility	12:56164292:C:T	rs772263	12	56164292	T	C	0.3329	NA	0.957446	rs1681087	3	SARNP:RP11-762I7.5	00:00:00	intronic	0.236	7	4	5	1	0	0
Susceptibility	12:56168343:A:G	rs12311289	12	56168343	G	A	0.3343	NA	0.950532	rs1681087	3	SARNP:RP11-762I7.5	00:00:00	intronic	0.046	5	4	5	1	0	0
Susceptibility	12:56185561:A:C	rs10876851	12	56185561	C	A	0.3191	NA	0.945919	rs1681087	3	SARNP:RP11-762I7.5	00:00:00	intronic	4.936	6	4	5	1	0	0
Susceptibility	12:56201191:C:T	rs7954839	12	56201191	C	T	0.3183	NA	0.943584	rs1681087	3	SARNP:RP11-762I7.5	00:00:00	intronic	3.085	6	4	5	1	0	0
Susceptibility	12:56203534:C:CA	rs56963700	12	56203534	CA	C	0.3648	NA	0.741775	rs1681087	3	SARNP:RP11-762I7.5	00:00:00	intronic	1.225	NA	4	5	1	0	0
Susceptibility	12:56205389:A:C	rs2887998	12	56205389	C	A	0.3271	NA	0.955937	rs1681087	3	SARNP:RP11-762I7.5	00:00:00	intronic	1.609	NA	4	5	1	0	0
Susceptibility	12:56225284:C:G	rs7965333	12	56225284	G	C	0.3305	NA	0.945022	rs1681087	3	TMEM198B	0	ncRNA_intronic	5.393	3a	1	2	1	0	0
