# Supplementary material for: Identification of novel locus associated with coronary artery aneurysms and validation of loci for susceptibility to Kawasaki disease
Source: Eur J Hum Genet. 2021 Mar 26;29(12):1734–44. doi: 10.1038/s41431-021-00838-5 (PMC7994355; doi:10.1038/s41431-021-00838-5)
Supplement: Supplementary file 4 — Supplementary Table 7 [file 41431_2021_838_MOESM4_ESM.csv]

Supplementary Table 7. Top 50 genes from a MAGMA gene test for association with KD susceptibility. Columns specify the gene name, genomic position, the number of SNVs included in the gene test, effective number of SNVs, test statistic and p-value.
Gene	CHR	START	STOP	NSNPS	NPARAM	ZSTAT	P
CACNA2D3	3	54156620	55108584	2325	234	4.5735	2.40E-06
FCGR2A	1	161475205	161489360	31	5	4.2568	1.04E-05
EPB41L3	18	5392380	5630662	471	51	4.2389	1.12E-05
LRFN5	14	42076764	42373752	588	39	4.0232	2.87E-05
DNAJC14	12	56214744	56224337	7	3	4.0072	3.07E-05
BACH2	6	90636247	91006627	525	63	3.9824	3.41E-05
SARNP	12	56146247	56211540	36	5	3.9746	3.53E-05
NUMBL	19	41171810	41196556	56	10	3.9089	4.64E-05
MMP19	12	56229214	56236767	3	2	3.7809	7.81E-05
TBC1D30	12	65218352	65274802	50	9	3.7692	8.19E-05
CASP3	4	185548850	185570629	42	6	3.7567	8.61E-05
RAB4B	19	41283670	41302849	61	12	3.7167	0.00010092
PMP22	17	15133094	15168674	73	9	3.6707	0.00012094
LY9	1	160765864	160798045	71	6	3.6679	0.00012226
PRDM7	16	90122974	90143708	33	6	3.5877	0.00016679
CD244	1	160799950	160832692	80	5	3.5382	0.00020145
FOSL2	2	28615704	28637516	33	5	3.5011	0.00023164
NEURL3	2	97163383	97173846	3	1	3.4701	0.00026009
C4orf50	4	5899318	5992175	463	60	3.4637	0.00026637
APRT	16	88875877	88878342	8	4	3.4548	0.00027531
OR2B3	6	29053985	29055090	1	1	3.4253	0.00030708
GDF11	12	56137064	56146665	3	1	3.4253	0.00030712
PPP3CA	4	101944587	102268655	609	49	3.4033	0.00033285
TEAD1	11	12695969	12966284	391	38	3.3295	0.00043499
UGT2A3	4	69794177	69817509	62	4	3.2472	0.00058279
CPQ	8	97657455	98155731	602	57	3.2247	0.00063056
C6orf48	6	31802693	31807541	13	7	3.2133	0.00065607
CNIH3	1	224734563	224928269	485	36	3.2126	0.00065768
PATZ1	22	31721790	31742249	21	7	3.1976	0.00069277
NUDT2	9	34329504	34343711	29	6	3.1933	0.00070336
CCHCR1	6	31110216	31126015	149	20	3.1891	0.00071362
FAM167A	8	11278972	11324276	207	22	3.1602	0.00078835
RASGEF1A	10	43689983	43762367	215	22	3.1595	0.00079014
MAP2	2	210288733	210598842	581	36	3.1568	0.00079766
SLC8A1	2	40339286	40739575	1236	110	3.1542	0.00080467
ITGA7	12	56078352	56109821	17	5	3.1534	0.00080702
PSORS1C2	6	31105311	31107127	18	8	3.1281	0.00087978
KIAA1161	9	34368907	34376894	20	6	3.1221	0.00089791
RFWD2	1	175913967	176176386	377	23	3.1122	0.0009285
PAPSS2	10	89419476	89507462	221	23	3.1091	0.00093813
SLC20A2	8	42273980	42397356	154	17	3.1073	0.00094396
VDAC3	8	42249279	42263455	12	2	3.0834	0.0010232
PLCL2	3	16974582	17132098	292	21	3.0722	0.0010626
HERC1	15	63900817	64126148	403	21	3.0689	0.0010741
ADSSL1	14	105190534	105213662	50	6	3.065	0.0010882
KLLN	10	89618918	89623194	1	1	3.0636	0.0010936
EEA1	12	93166285	93323107	281	17	3.0519	0.001137
CPE	4	166300097	166419482	448	23	3.0349	0.0012032
FCGR3A	1	161511549	161520413	11	4	3.0346	0.0012042
SLC10A2	13	103696348	103719196	120	17	3.0052	0.001327
DEF8	16	90014560	90034468	73	11	3.0052	0.001327
HAUS6	9	19053135	19102940	198	17	3.0012	0.0013445
RBPMS	8	30242017	30429778	311	23	2.995	0.0013723
LSM2	6	31765169	31774761	20	8	2.989	0.0013997
POMGNT1	1	46654353	46685977	31	5	2.9874	0.001407
LBH	2	30454397	30482899	71	8	2.9657	0.0015099
MCUR1	6	13786781	13814794	41	10	2.9591	0.0015428
BBS4	15	72978520	73030817	82	12	2.9527	0.0015752
RAP1B	12	69004619	69054385	56	13	2.949	0.0015942
SPATA20	17	48624450	48633213	27	3	2.9163	0.0017709
CUBN	10	16865965	17171816	1019	92	2.9096	0.0018097
PLIN2	9	19115759	19127604	30	6	2.9078	0.00182
ZNF626	19	20802745	20844402	186	14	2.8893	0.0019303
LOC100128108	15	102277297	102287544	10	3	2.8852	0.0019556
GAS8	16	90086056	90111379	98	13	2.8843	0.0019616
LIMK2	22	31608225	31676066	81	11	2.8663	0.0020766
LRRC63	13	46786083	46850944	159	13	2.8626	0.0021011
CENPBD1	16	90036183	90039240	4	2	2.862	0.0021051
PIK3IP1	22	31677579	31688833	24	6	2.8556	0.002148
CDT1	16	88870186	88875666	13	3	2.8322	0.0023117
DAO	12	109273806	109294710	56	6	2.832	0.0023127
NKD1	16	50582241	50674771	82	11	2.8314	0.0023175
TBC1D15	12	72233487	72320629	148	11	2.8217	0.0023886
TNNI1	1	201372895	201390874	24	7	2.8202	0.0023994
SUSD2	22	24577444	24585074	11	2	2.8153	0.0024369
CBFA2T3	16	88941263	89043568	267	28	2.8143	0.0024442
SRD5A3	4	56212388	56239267	61	10	2.8075	0.0024961
FBXO15	18	71740588	71815100	199	10	2.7993	0.0025607
ANK1	8	41510744	41754280	585	76	2.792	0.0026189
SNRPE	1	203830740	203840280	31	4	2.7862	0.0026665
SPIRE2	16	89894883	89937727	111	11	2.7845	0.0026807
SH3BP5	3	15295860	15382901	207	36	2.7819	0.0027024
LSM7	19	2321520	2328614	22	4	2.7721	0.0027844
GPANK1	6	31629006	31634060	19	6	2.7637	0.0028574
VTCN1	1	117686209	117753582	137	16	2.759	0.0028994
XAF1	17	6658716	6678966	41	8	2.7548	0.0029368
LURAP1	1	46669006	46686928	15	5	2.7543	0.0029406
DLL4	15	41221531	41231258	6	2	2.7335	0.0031329
RABL6	9	139702374	139735639	20	2	2.7249	0.0032164
FAAH	1	46859939	46879520	27	6	2.7248	0.0032169
IER5	1	181057638	181059979	7	3	2.7243	0.0032223
BRI3BP	12	125478194	125510349	80	7	2.7242	0.003223
BPIFA1	20	31823802	31831115	21	3	2.7235	0.0032299
2-Mar	1	220921325	220958157	90	6	2.7223	0.0032411
RPL13A	19	49990811	49995565	8	2	2.7171	0.0032924
TEAD3	6	35441374	35464884	28	10	2.7127	0.0033373
RAB28	4	13343863	13485989	203	7	2.711	0.0033544
XIRP1	3	39224706	39234112	10	3	2.7074	0.0033908
KCNE3	11	74165886	74178600	31	7	2.7011	0.0034559
SERPINA3	14	95078639	95090395	28	7	2.6933	0.0035372
RAD54L	1	46713367	46744145	24	8	2.6867	0.0036083
CSRNP1	3	39183342	39196093	27	6	2.6865	0.0036105
ATP10D	4	47487296	47595503	334	38	2.682	0.0036591
SPATA16	3	172607147	172859058	550	55	2.6815	0.0036645
HIST3H3	1	228612546	228613026	2	1	2.6807	0.0036737
TPCN2	11	68816350	68858072	99	5	2.6738	0.0037494
PCBD2	5	134240810	134298336	45	8	2.6712	0.0037792
DCTN6	8	30013813	30041155	37	5	2.6629	0.003873
RAF1	3	12625100	12705700	165	12	2.6518	0.0040038
ISM1	20	13202418	13281297	226	29	2.6512	0.0040098
ELF2	4	139978871	140098372	101	14	2.6393	0.004154
UBE2F	2	238875587	238951423	186	8	2.6332	0.0042286
BRAP	12	112079950	112123790	22	3	2.631	0.004257
CSNK2B	6	31632995	31637844	14	6	2.6283	0.0042902
VARS	6	31745295	31763712	26	10	2.6185	0.0044162
FCHO1	19	17858527	17899377	101	14	2.6147	0.0044653
AFAP1L1	5	148651401	148721368	133	24	2.6119	0.0045022
CACNG3	16	24266874	24373737	294	51	2.6109	0.0045156
CST7	20	24929866	24940564	54	6	2.6073	0.0045635
HSPA6	1	161494036	161496687	9	3	2.6062	0.0045781
CEPT1	1	111682249	111727724	53	10	2.6006	0.0046528
MEIKIN	5	131142683	131281391	159	8	2.6004	0.0046555
KRTAP5-10	11	71276609	71277666	3	1	2.5975	0.0046947
THAP2	12	72057677	72074428	18	3	2.5971	0.0047003
YAE1D1	7	39605984	39651681	129	17	2.597	0.0047026
C1QC	1	22969969	22974603	19	3	2.5957	0.0047205
DDX19A	16	70380764	70407286	17	4	2.5892	0.0048099
LY6G6F	6	31674625	31678372	8	4	2.589	0.0048129
SCPEP1	17	55055468	55084129	34	7	2.5877	0.0048311
SDHB	1	17345217	17380665	98	8	2.5857	0.0048595
C9orf172	9	139735733	139741884	3	1	2.5852	0.0048655
KIF24	9	34252378	34329198	136	13	2.5847	0.0048727
RGS7BP	5	63801774	63909285	196	24	2.5843	0.0048792
FAM177A1	14	35514113	35552589	130	17	2.5778	0.0049713
APMAP	20	24943566	24973610	82	8	2.5707	0.0050752
POSTN	13	38136719	38172981	77	10	2.5687	0.0051042
SGSM1	22	25202136	25322813	413	62	2.5664	0.0051373
GOLM1	9	88629018	88715116	178	12	2.5653	0.0051546
MROH9	1	170904612	171033906	370	25	2.5647	0.0051625
MDFI	6	41606194	41621984	31	5	2.5635	0.0051808
KIAA1033	12	105501492	105562912	129	14	2.5622	0.0052003
MAP2K2	19	4090319	4124126	58	10	2.5574	0.0052722
FBXO6	1	11724150	11734411	21	6	2.5566	0.0052851
FHDC1	4	153857265	153900848	77	16	2.5564	0.0052874
LRMP	12	25205181	25261269	185	26	2.5556	0.0052999
TXNRD2	22	19863040	19929359	220	35	2.5517	0.0053603
SLAMF7	1	160708865	160724611	27	5	2.5509	0.0053724
MUC21	6	30951485	30957675	27	6	2.5491	0.0054007
PRB1	12	11504757	11508524	1	1	2.5476	0.0054236
AK4	1	65613232	65697828	152	12	2.5449	0.0054652
TOM1L1	17	52977880	53039328	144	10	2.5429	0.005497
SRPR	11	126132814	126138877	15	4	2.5423	0.0055059
AARS	16	70286198	70323452	13	4	2.5354	0.0056152
HSPA1B	6	31789964	31798032	6	3	2.5327	0.0056594
KLHL6	3	183205319	183273499	119	12	2.5323	0.0056651
ADPGK	15	73043708	73076126	57	9	2.5281	0.0057338
TRPC3	4	122800183	122872909	92	11	2.5275	0.0057439
LRIT1	10	85991276	86001217	32	6	2.5274	0.0057452
RAB1A	2	65313988	65357435	103	10	2.5217	0.0058392
COIL	17	55015560	55038411	35	7	2.5047	0.0061278
LOC101927401	1	228549180	228554500	20	4	2.485	0.0064781
PTPN2	18	12785477	12884337	222	23	2.4844	0.0064889
LRP12	8	105501459	105601252	129	13	2.4825	0.0065232
TINAGL1	1	32042086	32053290	4	2	2.4773	0.0066193
METTL7B	12	56075330	56078395	2	1	2.477	0.0066245
TRAF2	9	139776341	139821853	82	4	2.4752	0.0066589
SREK1	5	65440046	65479444	45	5	2.475	0.0066627
TBC1D20	20	416124	443187	59	8	2.4749	0.006663
FAM184A	6	119280992	119470552	419	43	2.4715	0.0067275
FAM91A1	8	124780679	124827692	70	7	2.4701	0.0067535
C1orf115	1	220863628	220872499	31	6	2.4683	0.0067872
AK5	1	77747662	78025654	831	86	2.4673	0.0068062
DAB1	1	57460453	58716211	2891	245	2.4667	0.0068181
INCENP	11	61891445	61920635	118	9	2.4656	0.0068396
ZNF22	10	45496273	45500777	13	4	2.4652	0.0068475
SCLY	2	238969565	239008054	117	11	2.46	0.006947
NEK7	1	198126108	198291550	362	21	2.4592	0.0069618
FANCA	16	89803959	89883066	372	16	2.4585	0.0069753
SYNDIG1L	14	74872596	74892805	40	5	2.4574	0.0069964
HBEGF	5	139712428	139726188	27	7	2.4556	0.0070324
ITPKC	19	41222885	41246765	55	9	2.4535	0.0070739
ENHO	9	34521040	34523037	3	2	2.4502	0.0071388
NPY1R	4	164245116	164265984	43	6	2.4482	0.0071783
ZNF629	16	30789770	30798564	1	1	2.447	0.0072019
STIM2	4	26859329	27027003	216	21	2.4447	0.0072486
BCL9L	11	118766849	118796327	21	7	2.4426	0.0072903
UXS1	2	106709759	106810795	179	20	2.4417	0.0073097
PSG11	19	43511809	43530658	1	1	2.4339	0.0074679
MMD2	7	4931876	4998844	223	28	2.4324	0.0074991
GPX6	6	28471073	28483570	38	8	2.4308	0.0075327
CSGALNACT2	10	43633893	43680756	103	12	2.4278	0.0075957
GALNT12	9	101569981	101612363	79	15	2.4248	0.0076589
STRN4	19	47222768	47250251	43	8	2.4211	0.0077374
NAPB	20	23355156	23402156	137	10	2.4179	0.0078061
ZNF416	19	58082387	58090266	9	4	2.4159	0.0078488
BRAT1	7	2577444	2595392	57	6	2.4154	0.0078592
UPB1	22	24863344	24922553	82	9	2.4129	0.0079136
FLT3LG	19	49977455	49989491	28	3	2.4124	0.0079231
ZBTB7A	19	4045216	4066816	13	1	2.4091	0.007997
GFRAL	6	55192267	55267291	508	30	2.4082	0.0080159
ZNF497	19	58865723	58874214	6	1	2.4067	0.0080487
TESK2	1	45809555	45956840	194	13	2.4051	0.0080838
INPP4B	4	142949181	143767604	1832	117	2.3986	0.0082282
MAMDC4	9	139746819	139755251	6	1	2.3959	0.0082895
TRAF6	11	36505317	36531863	27	4	2.3932	0.0083505
CDHR1	10	85954391	85979377	74	11	2.3893	0.008441
MYEOV	11	69061613	69064754	9	3	2.3878	0.0084742
DHRS4L2	14	24439083	24475617	21	3	2.3855	0.0085277
ZNF791	19	12721732	12740676	31	2	2.3844	0.0085542
PNO1	2	68385005	68403091	36	5	2.3809	0.0086352
ODF2	9	131217434	131263571	27	2	2.3803	0.0086501
HIF1A	14	62162118	62214977	62	8	2.379	0.0086791
RPL41	12	56510374	56511616	2	1	2.3788	0.0086852
E2F6	2	11584501	11606303	19	3	2.3783	0.008697
ACAD10	12	112123857	112194911	47	3	2.3729	0.0088252
DHRS4	14	24422944	24438488	26	2	2.3725	0.0088334
GALNS	16	88880142	88923374	236	21	2.3697	0.0089024
ANKMY2	7	16639401	16685442	157	18	2.3695	0.0089065
BNC2	9	16409501	16870786	1028	79	2.3686	0.0089278
TSC1	9	135766735	135820094	85	10	2.3668	0.0089716
RAPGEF6	5	130759614	130970929	227	9	2.3649	0.0090169
DHRS4L1	14	24476218	24520586	22	2	2.3606	0.0091229
EFCAB11	14	90261499	90421148	295	26	2.3601	0.0091341
KANSL3	2	97258892	97304116	21	6	2.3598	0.0091425
SLC33A1	3	155544300	155572248	35	4	2.3592	0.0091569
SIVA1	14	105219470	105225996	15	4	2.359	0.0091614
CABIN1	22	24407642	24574596	96	8	2.3555	0.0092492
TMEM165	4	56262080	56292342	65	9	2.3528	0.0093172
BAK1	6	33540323	33548072	19	5	2.3526	0.0093216
CCDC183	9	139690033	139702364	24	4	2.3496	0.0093962
DBNDD1	16	90071279	90085937	45	9	2.3461	0.0094858
FNIP1	5	130977407	131132756	169	9	2.3461	0.0094868
FAM81A	15	59730372	59815751	222	19	2.3458	0.0094919
FCMR	1	207076630	207095378	16	2	2.3454	0.0095024
IL1R1	2	102686836	102796334	284	28	2.3438	0.0095441
POMP	13	29233141	29253094	35	4	2.3432	0.0095595
TM2D3	15	102173429	102192594	27	7	2.3426	0.0095745
TCF19	6	31126303	31134183	49	9	2.3407	0.0096248
FOLR1	11	71900602	71907367	8	3	2.3392	0.0096613
CYTIP	2	158271131	158300604	22	3	2.3369	0.0097211
MZT2A	2	132227298	132250312	81	4	2.3328	0.0098289
INPP4A	2	99061321	99207496	181	8	2.332	0.0098514
MUC22	6	30973729	31003179	337	31	2.3311	0.0098738
PDC	1	186412698	186430240	19	3	2.3303	0.0098959
PRIMPOL	4	185570767	185616112	131	5	2.3291	0.0099262
AKT1	14	105235686	105262080	19	5	2.329	0.0099294
ZBTB10	8	81397854	81438500	64	9	2.3275	0.0099698
TOP2B	3	25639396	25706396	109	9	2.3252	0.01003
PLEKHA2	8	38758753	38831431	163	34	2.323	0.010089
TUBA3D	2	132233580	132240507	18	1	2.3225	0.010102
FBXO17	19	39432041	39466453	80	11	2.3224	0.010105
PPAPDC2	9	4662294	4665274	5	3	2.3222	0.010112
GZF1	20	23342769	23353683	23	5	2.3192	0.010192
SLC26A10	12	58013693	58019934	3	1	2.319	0.010198
RSAD1	17	48556190	48563336	10	3	2.3187	0.010206
EPHA2	1	16450832	16482582	42	8	2.3168	0.010258
APPL2	12	105567075	105630008	188	18	2.3156	0.010289
SKIV2L	6	31926581	31937532	31	10	2.3153	0.010298
MXD3	5	176732501	176741096	17	5	2.314	0.010333
PPP3CC	8	22298483	22398657	145	7	2.313	0.010363
SRC	20	35973088	36033835	103	16	2.3129	0.010365
CTSH	15	79214092	79237436	53	7	2.3123	0.01038
USPL1	13	31191830	31233687	35	3	2.3119	0.010391
KRTAP4-6	17	39295685	39296739	4	2	2.3102	0.010439
ALDH2	12	112204691	112247789	26	2	2.31	0.010443
DAZAP2	12	51632508	51640501	9	3	2.3047	0.010591
MBOAT4	8	29989187	30002200	14	2	2.2999	0.010726
CALML5	10	5540658	5541533	3	1	2.2993	0.010745
CACHD1	1	64936476	65158741	306	50	2.2985	0.010768
ABCA8	17	66863428	66951550	159	15	2.2958	0.010845
PRAP1	10	135148362	135166187	34	5	2.2942	0.01089
PCGF5	10	92922769	93044088	196	15	2.2893	0.011031
LYRM5	12	25348150	25357949	16	4	2.2891	0.011036
GXYLT1	12	42475647	42538673	113	12	2.2891	0.011038
FCGR2B	1	161632905	161648444	15	6	2.2808	0.01128
ZDHHC7	16	85008066	85045141	170	16	2.2798	0.01131
GDAP1	8	75262618	75279345	54	6	2.2749	0.011457
OXTR	3	8792094	8811300	78	20	2.2725	0.011529
IGSF6	16	21652605	21663987	9	3	2.2695	0.011619
EDF1	9	139756566	139760788	2	1	2.2687	0.011643
PLB1	2	28718938	28866654	416	55	2.2682	0.011658
ABT1	6	26597171	26600278	14	4	2.268	0.011663
XKR7	20	30555805	30586256	47	12	2.264	0.011786
STK31	7	23749786	23872132	368	30	2.2594	0.01193
CCZ1	7	5938341	5965605	14	4	2.2586	0.011953
EIF2AK4	15	40226331	40327797	282	31	2.2585	0.011957
ZNF490	19	12686920	12721623	47	2	2.2577	0.011982
RC3H2	9	125606835	125667562	43	5	2.2573	0.011994
CD247	1	167399877	167487847	177	38	2.2552	0.012061
C19orf54	19	41246761	41256533	30	7	2.2541	0.012096
ELAVL4	1	50513686	50669442	140	19	2.2531	0.012127
TMIE	3	46742823	46752413	23	7	2.2523	0.012153
ZBTB26	9	125677845	125693792	12	3	2.249	0.012255
ADORA2A	22	24819565	24838328	20	5	2.249	0.012257
IFI44L	1	79086067	79111830	41	8	2.2462	0.012345
CMKLR1	12	108681821	108733094	135	22	2.2424	0.012466
C1orf21	1	184356150	184598155	444	37	2.2395	0.012563
GAS2	11	22688160	22834547	320	29	2.2395	0.012563
MLC1	22	50497820	50524358	146	12	2.2385	0.012595
VANGL1	1	116184574	116240845	162	26	2.2353	0.012698
PROM2	2	95939674	95966067	16	3	2.2337	0.012752
C2	6	31865562	31913449	97	18	2.2322	0.012799
FBXO42	1	16573339	16678965	177	8	2.2306	0.012855
LRRC41	1	46744072	46769038	12	5	2.2304	0.01286
TKT	3	53258723	53290130	142	11	2.2293	0.012896
BTN2A2	6	26383111	26395102	33	6	2.2275	0.012956
OR14I1	1	248844580	248862258	29	1	2.2245	0.013059
FUOM	10	135168658	135171529	8	1	2.2241	0.013071
FGF3	11	69624736	69634192	40	5	2.2217	0.013152
GLE1	9	131266971	131304580	26	3	2.2212	0.013168
SNCG	10	88717504	88723017	19	4	2.2212	0.013168
BATF	14	75988784	76013335	48	7	2.2212	0.01317
CALM1	14	90863327	90874619	22	5	2.2203	0.013198
SLC22A12	11	64358113	64369825	33	3	2.2194	0.013229
ACKR1	1	159173803	159176290	8	3	2.2193	0.013235
FAM219A	9	34398182	34458568	128	16	2.218	0.013277
LRRC2	3	46556875	46621589	221	20	2.2174	0.013298
C9orf24	9	34379017	34397898	33	7	2.2166	0.013326
TNFRSF14	1	2487291	2495268	11	2	2.2159	0.013348
MMRN2	10	88695297	88717425	47	7	2.2125	0.013467
CDC42SE2	5	130599702	130730383	108	7	2.2118	0.013491
ZNF888	19	53409168	53426930	29	5	2.2087	0.013599
KCNV2	9	2717526	2730037	26	6	2.2055	0.01371
XRCC5	2	216972381	217071016	201	21	2.205	0.013726
PRICKLE2	3	64079526	64253859	474	50	2.2012	0.01386
TMEM8A	16	420776	431950	52	5	2.1992	0.013931
IL10RB	21	34638665	34669539	68	5	2.1974	0.013995
FMOD	1	203309749	203320557	18	5	2.1965	0.014029
MRPL28	16	417384	420584	12	3	2.1962	0.01404
COX11	17	53029259	53046064	58	6	2.1948	0.014088
CHST6	16	75507022	75528926	20	5	2.1944	0.014102
MSH3	5	79950467	80172634	555	31	2.1879	0.01434
TIRAP	11	126152800	126164828	32	8	2.1876	0.014351
NIPSNAP3B	9	107526022	107540045	33	7	2.1868	0.014377
ZSCAN23	6	28399373	28411279	29	5	2.1868	0.01438
ATAD1	10	89511608	89601111	136	8	2.1856	0.014424
PKD1L1	7	47814250	47988071	489	54	2.1854	0.01443
U2AF1	21	44513066	44527716	22	3	2.1853	0.014432
TSPAN19	12	85408090	85430055	20	4	2.183	0.014519
FAHD2B	2	97749320	97760603	7	2	2.1809	0.014596
GALC	14	88304164	88460009	560	31	2.1792	0.014658
SPPL2B	19	2328629	2355100	71	9	2.1766	0.014756
LOC100506571	1	228261610	228264258	1	1	2.1761	0.014774
CABP5	19	48532640	48547311	75	6	2.1712	0.014957
AK8	9	135600958	135754198	341	32	2.17	0.015003
DEFB108B	11	71544246	71548608	1	1	2.1699	0.015007
VCAM1	1	101185196	101204601	14	5	2.1688	0.015049
MAP3K19	2	135722076	135782301	96	11	2.1667	0.015127
RPL6	12	112842994	112856647	7	2	2.1666	0.015131
OR2L5	1	248185250	248186188	1	1	2.1655	0.015174
ZCRB1	12	42705888	42719932	24	5	2.1651	0.015191
PLEKHG7	12	93115122	93166231	97	13	2.1621	0.015306
CATSPER3	5	134303596	134347397	40	9	2.1585	0.015444
KRTAP19-8	21	32410478	32410795	1	1	2.1576	0.015479
MFF	2	228189867	228222552	94	10	2.1555	0.015563
MUTYH	1	45794914	45806142	10	4	2.1552	0.015573
BAMBI	10	28966424	28971868	7	3	2.1552	0.015573
TUBA1A	12	49578578	49583107	3	1	2.1539	0.015625
PCCA	13	100741269	101182691	734	62	2.1531	0.015655
C11orf52	11	111789601	111797595	6	1	2.1526	0.015673
METTL9	16	21608543	21668792	46	8	2.1518	0.015708
CCNT2	2	135676363	135716915	68	6	2.1509	0.015744
TRPV1	17	3468740	3512705	128	20	2.1507	0.015751
NIPSNAP3A	9	107509969	107522403	25	6	2.1497	0.015789
CENPU	4	185615219	185655286	246	4	2.1487	0.015829
OR10J3	1	159283460	159284449	2	1	2.1486	0.015834
PTPN11	12	112856536	112947717	35	6	2.1472	0.01589
BBS7	4	122745484	122791652	57	8	2.1471	0.015892
FGF4	11	69587797	69590171	8	3	2.1456	0.015951
ZNF2	2	95831165	95850065	11	2	2.1456	0.015952
FER1L5	2	97308574	97370624	46	11	2.145	0.015977
PLXDC2	10	20105118	20575199	1822	144	2.1445	0.015998
MAPKAPK5	12	112280032	112331228	84	2	2.1433	0.016046
GREM1	15	33010175	33026870	49	8	2.1391	0.016213
CCDC149	4	24807739	24981826	437	41	2.1384	0.016243
MAP1S	19	17830303	17845324	59	8	2.1371	0.016295
LMAN2L	2	97371666	97405813	33	4	2.1349	0.016386
PSG4	19	43696854	43709926	5	2	2.1345	0.016399
DSG2	18	29078027	29128814	98	10	2.1341	0.016419
GABRB1	4	47033295	47432801	826	83	2.1339	0.016426
GTF2E2	8	30436031	30515738	140	14	2.1339	0.016427
POU6F1	12	51580719	51611477	40	7	2.1333	0.016451
DEFB135	8	11839830	11842099	9	2	2.1319	0.016508
GNS	12	65107222	65153226	40	3	2.1282	0.01666
SYCE1	10	135367404	135381795	84	2	2.1282	0.016662
PTH2R	2	209224569	209359231	207	18	2.1265	0.016732
CEP68	2	65283495	65314142	73	10	2.1261	0.016748
CCDC79	16	66788879	66835523	59	4	2.1249	0.016799
PRB2	12	11544474	11548498	2	1	2.1243	0.016821
C7orf69	7	47834889	47859445	81	13	2.124	0.016834
UQCRH	1	46769324	46782448	11	3	2.1228	0.016886
PRSS46	3	46761073	46777921	59	4	2.1216	0.016936
STXBP5L	3	120627050	121143608	1324	39	2.1211	0.016957
ZFC3H1	12	72003379	72057749	72	7	2.1206	0.016977
WDFY1	2	224740065	224810104	151	6	2.1197	0.017014
CCDC175	14	59971785	60043549	211	14	2.118	0.017088
CENPW	6	126660660	126670548	7	2	2.1167	0.017144
UBR1	15	43235095	43398286	57	8	2.1167	0.017144
EIF4E2	2	233414762	233448354	76	5	2.116	0.017173
MDH2	7	75677182	75696826	40	5	2.1151	0.017213
TARSL2	15	102193955	102264807	116	12	2.1135	0.01728
SMIM18	8	30496117	30503473	11	3	2.1134	0.017281
CADPS2	7	121958478	122526813	1096	71	2.112	0.017342
RERE	1	8412464	8877699	551	31	2.1115	0.017365
DYNC1LI2	16	66754796	66785526	47	3	2.1104	0.017413
SOX17	8	55370495	55373456	6	2	2.1102	0.01742
CPNE7	16	89642176	89663654	63	14	2.1087	0.017486
RIN1	11	66099535	66104000	11	3	2.1072	0.01755
TMEM19	12	72079878	72097840	27	5	2.1051	0.017641
TINF2	14	24703454	24712233	3	2	2.1029	0.017739
GPX5	6	28493789	28502728	21	5	2.1024	0.017761
C10orf142	10	44788198	44790097	4	2	2.1013	0.017808
POU5F1	6	31132114	31138451	51	9	2.1011	0.017814
MAL	2	95691400	95719737	14	4	2.101	0.017822
PLCXD3	5	41307048	41510730	435	39	2.0999	0.017867
FOXL2	3	138663066	138665982	1	1	2.0988	0.017919
SLC35F6	2	26987131	27004099	21	2	2.0958	0.018049
PHF21B	22	45277042	45405809	373	43	2.0952	0.018077
ATXN2	12	111890018	112037480	74	3	2.0934	0.018157
GFI1	1	92940318	92952433	13	3	2.092	0.018221
ZNF680	7	63980255	64023505	121	8	2.0916	0.018238
PSG2	19	43568362	43586893	72	6	2.0908	0.018271
RNF216	7	5659672	5821361	364	25	2.0839	0.018587
ZNF605	12	133498019	133532908	16	4	2.0838	0.018588
CROT	7	86974951	87029112	78	10	2.0805	0.018738
DPYSL5	2	27070969	27173219	113	5	2.0794	0.018792
SLC9A1	1	27425300	27481621	41	3	2.0775	0.018876
CTDSP2	12	58213710	58240747	24	3	2.0733	0.019071
C11orf53	11	111126707	111156973	56	6	2.0715	0.019158
FAM26D	6	116850176	116880031	57	7	2.0694	0.019255
IMPAD1	8	57870488	57906430	62	6	2.0691	0.01927
SH2B3	12	111843720	111889427	26	2	2.0686	0.01929
NUP37	12	102467967	102514025	67	9	2.0669	0.01937
XKR9	8	71581600	71648177	171	11	2.0654	0.019442
ASCL5	1	201083081	201084500	3	1	2.0639	0.019514
TSFM	12	58176528	58196639	24	3	2.0634	0.019537
PTCHD3	10	27687117	27703297	88	9	2.0628	0.019566
ITGA9	3	37493813	37861281	815	91	2.061	0.019654
CDX1	5	149546344	149564121	25	5	2.0604	0.019682
TAAR1	6	132966123	132967142	2	1	2.0592	0.019738
GSC2	22	19136504	19137796	2	1	2.0589	0.019754
LIN28A	1	26737269	26756219	33	10	2.0577	0.019809
CTXN3	5	126984713	126994322	11	4	2.0561	0.019888
TM4SF20	2	228226872	228244022	59	11	2.053	0.020034
PIF1	15	65107831	65117867	27	3	2.0525	0.020058
JOSD2	19	51009254	51014612	10	4	2.0511	0.020128
RDH5	12	56114151	56118526	4	2	2.0505	0.02016
PPT2	6	32121229	32131458	24	10	2.0497	0.020198
KPNA4	3	160212783	160283376	81	8	2.0464	0.020357
VNN1	6	133001997	133035194	131	10	2.046	0.020377
DSP	6	7541808	7586946	118	20	2.0456	0.020395
GINS4	8	41386725	41402565	39	10	2.0455	0.020404
TNFRSF9	1	7975931	8003225	20	6	2.0454	0.02041
AURKC	19	57741750	57746916	16	3	2.045	0.020429
CXCR4	2	136871919	136875725	4	2	2.0449	0.020432
PSG5	19	43671895	43690688	42	6	2.0449	0.020432
EHMT2	6	31847536	31865464	38	13	2.0446	0.020446
CFB	6	31913721	31919861	16	7	2.0433	0.020512
PWWP2B	10	134210702	134231363	59	12	2.043	0.020527
STYXL1	7	75625610	75677321	86	10	2.0426	0.020544
DRG1	22	31795539	31830172	43	5	2.0416	0.020593
CYP4F11	19	16023180	16045676	98	7	2.0407	0.020641
KRTAP10-11	21	46066331	46067567	1	1	2.0399	0.020682
GET4	7	916191	936073	34	7	2.0385	0.020751
ADAMTS3	4	73146686	73434516	285	20	2.0384	0.020753
BRMS1L	14	36295524	36341169	43	3	2.0382	0.020766
C1orf110	1	162820766	162838605	80	12	2.0377	0.02079
OLA1	2	174937175	175113365	454	24	2.0363	0.020859
TNKS	8	9412756	9639856	675	25	2.0361	0.020871
SYNPR	3	63263914	63602597	1084	101	2.0352	0.020913
SLC2A11	22	24199059	24227738	78	13	2.0339	0.020979
PLCG2	16	81812899	81996290	980	103	2.0316	0.021097
TRABD2B	1	48226200	48463009	441	36	2.0315	0.021104
GPR88	1	101003728	101007583	8	3	2.031	0.021129
KRTAP4-7	17	39240459	39241396	4	1	2.0304	0.021157
PHPT1	9	139743256	139745490	2	1	2.0279	0.021285
LTK	15	41795840	41806085	22	5	2.0269	0.021335
DNAAF5	7	766338	826116	50	3	2.0262	0.021374
PRKCH	14	61788515	62017698	472	60	2.0257	0.021399
CSNK1G1	15	64457716	64665968	237	11	2.0252	0.021422
MOG	6	29624758	29640149	64	15	2.0189	0.021748
METTL21B	12	58166383	58176324	12	1	2.0176	0.021816
TXNDC15	5	134209427	134237323	13	5	2.0171	0.021842
ANKRD36	2	97778923	97930258	43	4	2.0165	0.021876
HMGB1	13	31032877	31191942	196	35	2.0148	0.021963
DENR	12	123237371	123255953	25	2	2.0096	0.022239
TRA2A	7	23544399	23571656	37	7	2.0094	0.022249
GATA6	18	19749404	19782491	13	6	2.0072	0.022364
NARFL	16	779753	790997	20	3	2.0069	0.022378
INSL6	9	5163863	5185618	63	2	2.0068	0.022385
ZNF107	7	64126461	64171960	95	10	2.0047	0.022495
KRTAP4-8	17	39253233	39254375	6	1	2.0039	0.022538
ZNF436	1	23685941	23696357	24	4	2.0028	0.022601
CYB561D2	3	50388265	50391500	1	1	1.9955	0.022993
PDPR	16	70147529	70196437	9	3	1.9955	0.022994
UGT2B11	4	70066035	70080449	44	8	1.995	0.02302
ACSL6	5	131285666	131347761	76	9	1.9946	0.023046
ZNF432	19	52536677	52552073	30	4	1.9942	0.023064
PHF14	7	11013495	11209250	397	23	1.9941	0.023068
SRP54	14	35451901	35498773	170	16	1.9929	0.023135
ACOXL	2	111490150	111875799	882	72	1.9929	0.023138
SLC37A4	11	118895061	118901616	10	2	1.9908	0.02325
TUBA1B	12	49521565	49525304	4	1	1.99	0.023295
ELF1	13	41506055	41635544	184	12	1.988	0.023405
CSTL1	20	23420322	23425567	14	5	1.9862	0.023506
FBXO36	2	230787023	230877825	97	12	1.9861	0.02351
NTNG1	1	107682540	108024477	572	65	1.9859	0.023521
MMS22L	6	97590037	97731126	236	15	1.9855	0.023544
LY6H	8	144239331	144242053	5	1	1.9851	0.023565
SMPDL3B	1	28261456	28285663	57	7	1.9845	0.023598
GADL1	3	30767692	30936153	441	39	1.9838	0.023638
LBX2	2	74724644	74730443	6	2	1.979	0.023909
NOSIP	19	50058725	50083845	29	4	1.9789	0.023912
LEAP2	5	132209358	132210582	2	1	1.9787	0.023928
TAS2R31	12	11182986	11184006	7	2	1.978	0.023964
CCL25	19	8117224	8127547	35	9	1.9751	0.024126
C22orf29	22	19833661	19842371	29	6	1.9743	0.024172
KRTAP10-9	21	46047040	46048295	6	2	1.9739	0.024197
GRK5	10	120967197	121215131	537	69	1.9726	0.024269
SRCAP	16	30709571	30751450	9	1	1.972	0.024303
SNRPD3	22	24951618	24970932	4	1	1.9716	0.024329
BCAS3	17	58755172	59470199	472	18	1.9711	0.024359
LIPJ	10	90346519	90366733	24	6	1.9708	0.024371
CAPZA3	12	18891045	18892122	1	1	1.9692	0.024466
CNNM4	2	97426639	97477628	55	5	1.9686	0.024499
DEFA5	8	6912829	6914259	4	2	1.9649	0.024716
SOX6	11	15987995	16497935	674	57	1.9646	0.024731
SSPN	12	26348032	26387710	100	14	1.9643	0.024746
ZNF74	22	20748405	20762753	40	4	1.9635	0.024792
ZNF543	19	57831865	57842144	36	8	1.962	0.024879
DNAJC12	10	69556427	69597937	55	9	1.9585	0.025084
ENDOU	12	48103517	48119355	41	8	1.9582	0.025101
CCRN4L	4	139936913	139967093	30	7	1.9581	0.025109
PPP2R1A	19	52693055	52729678	130	16	1.958	0.025115
HERC4	10	69681656	69835103	170	12	1.958	0.025117
CHMP4B	20	32399110	32442173	34	5	1.9536	0.025374
TMEM120A	7	75616155	75623992	19	5	1.9535	0.025382
RFX7	15	56379479	56535728	351	14	1.9531	0.025406
MOCS2	5	52391509	52405602	49	7	1.9522	0.025457
PIK3R6	17	8706055	8770994	95	13	1.9518	0.025483
ANXA13	8	124693034	124749647	169	25	1.9514	0.025503
FAXDC2	5	154196594	154230213	37	6	1.9513	0.025513
BRD8	5	137475455	137514358	33	6	1.9512	0.025518
UGT2B15	4	69512315	69536494	3	1	1.9497	0.025604
TOR3A	1	179050415	179067158	45	12	1.9489	0.025651
INSL4	9	5231419	5233967	4	1	1.9486	0.025673
TPD52L2	20	62496581	62522898	47	6	1.947	0.025766
COA5	2	99215786	99224981	16	1	1.9465	0.025797
GPR65	14	88471468	88481155	29	6	1.9453	0.025867
THSD4	15	71407935	72075722	1663	182	1.9453	0.025869
COL6A3	2	238232655	238322850	163	23	1.943	0.026011
ANO7P1	1	16551343	16553528	7	1	1.9396	0.026214
HABP2	10	115310590	115349361	155	27	1.9386	0.026276
ATF6B	6	32083045	32096017	17	8	1.9381	0.026308
NPM3	10	103541082	103543170	3	1	1.9371	0.026366
TRIM47	17	73870242	73874683	10	2	1.937	0.026373
RB1	13	48877883	49056026	75	8	1.937	0.026374
ZNF446	19	58985910	58992601	11	3	1.9362	0.02642
JCHAIN	4	71521258	71532348	2	1	1.9353	0.026476
EPHX4	1	92495533	92529093	63	9	1.9351	0.026488
WFIKKN1	16	681012	684116	6	2	1.9345	0.026524
CHRM2	7	136553399	136703720	374	32	1.9337	0.026574
EXOSC9	4	122722445	122738176	25	4	1.9335	0.026586
NAGPA	16	5074845	5083942	27	6	1.9321	0.026672
KRTAP4-11	17	39273433	39274606	1	1	1.9321	0.026676
AVPR1A	12	63536539	63547971	15	4	1.9311	0.026736
YAF2	12	42550906	42632154	117	12	1.9303	0.026782
MTRNR2L6	7	142374131	142375525	6	1	1.9302	0.02679
HEATR6	17	58118790	58156292	30	1	1.9297	0.026819
CENPA	2	27008857	27023935	37	4	1.9296	0.026825
UNC50	2	99225032	99234978	12	2	1.9278	0.026941
ZNF518B	4	10441497	10459032	26	7	1.9263	0.027032
FBXL22	15	63889327	63894627	7	3	1.9244	0.027152
UQCRHL	1	16133657	16134194	4	1	1.9242	0.027166
STAMBPL1	10	90639597	90735343	139	15	1.924	0.02718
ZNF320	19	53379425	53394599	40	5	1.924	0.02718
SMAGP	12	51639133	51664202	38	3	1.9235	0.027209
GUCY1A2	11	106544738	106889171	790	79	1.9235	0.027211
PTGER3	1	71318036	71513497	532	51	1.9234	0.027212
ETV5	3	185764106	185826901	87	10	1.922	0.027305
USP44	12	95910336	95945278	85	18	1.9213	0.027349
RAB40C	16	639357	679273	95	6	1.9212	0.027354
GALNT7	4	174089904	174245118	215	23	1.9208	0.027378
PIGQ	16	619968	634136	45	2	1.9189	0.027501
CUX2	12	111471828	111788358	323	26	1.9176	0.027581
AVIL	12	58190415	58210193	15	4	1.9156	0.027706
TOP2A	17	38544773	38574202	38	4	1.9145	0.027778
P4HA2	5	131528299	131563556	50	6	1.9124	0.027914
RCOR2	11	63678693	63684407	5	1	1.9087	0.028153
AP1M2	19	10683347	10697991	60	7	1.9078	0.028206
C15orf27	15	76352299	76497304	337	44	1.9057	0.028345
ZNF202	11	123594997	123612383	46	4	1.9056	0.028351
RUNX3	1	25226002	25291648	99	17	1.9028	0.028533
REXO1	19	1815245	1848520	51	5	1.9027	0.028542
ACVR2A	2	148602086	148688396	76	7	1.9023	0.028569
TMEM116	12	112369086	112451023	112	5	1.9013	0.028634
CLDN17	21	31538241	31538971	1	1	1.9004	0.02869
WDR92	2	68357281	68384692	37	6	1.9004	0.028692
ZBTB6	9	125670335	125676365	5	2	1.9004	0.028693
ZNF140	12	133657005	133685566	10	2	1.8997	0.028738
SYT5	19	55682571	55691809	55	6	1.8992	0.028766
ZBTB45	19	59024897	59031845	3	1	1.8988	0.028795
FAM178B	2	97541619	97652337	211	16	1.8987	0.0288
TSNAX	1	231664399	231702270	37	8	1.8967	0.028937
CYP2W1	7	1020100	1029276	25	7	1.8966	0.028943
URI1	19	30414551	30507519	54	5	1.896	0.028983
TMEM41B	11	9302201	9336315	91	10	1.8954	0.029018
EIF2S2	20	32676115	32700085	19	4	1.8946	0.029074
GLI4	8	144333524	144359101	65	6	1.8926	0.029205
LPAR6	13	48985181	49018840	14	3	1.8925	0.029209
SCG3	15	51973550	52013223	72	10	1.8926	0.029209
JAK2	9	4985245	5129948	304	12	1.8919	0.029255
MRPL30	2	99797542	99816020	24	2	1.8901	0.02937
KIAA1614	1	180882313	180920745	82	19	1.8885	0.029479
PLEKHO2	15	65134082	65160201	50	5	1.8873	0.029559
KIF4B	5	154393260	154397685	4	1	1.8872	0.029569
ACSS1	20	24986866	25038818	119	18	1.887	0.02958
RABGAP1	9	125703288	125867147	70	7	1.8867	0.029603
HMGN2	1	26798902	26803133	7	3	1.8866	0.029606
GIMAP8	7	150147748	150176483	28	4	1.886	0.02965
BTRC	10	103113790	103317078	343	15	1.8833	0.02983
VSTM4	10	50222333	50323559	307	21	1.8824	0.02989
NRXN2	11	64373646	64490660	107	7	1.8823	0.029897
KIF5A	12	57943812	57980416	35	7	1.8818	0.02993
TOX	8	59717977	60031767	630	68	1.8808	0.029998
SMC4	3	160117078	160152755	55	9	1.8795	0.030085
CCDC66	3	56591184	56655864	227	20	1.8771	0.030249
SCGB2A1	11	61976140	61981411	6	2	1.876	0.030328
C4B	6	31982572	32003195	1	1	1.8756	0.030357
SLC16A1	1	113454469	113498975	37	5	1.8733	0.030511
OR2D3	11	6942233	6943225	6	3	1.8732	0.03052
NAA40	11	63706442	63724799	28	3	1.8728	0.03055
KIAA0101	15	64657193	64679914	19	3	1.8727	0.030554
PTPN4	2	120517207	120742496	324	18	1.8718	0.03062
PDE4D	5	58264865	59783925	3299	214	1.8717	0.030622
PAOX	10	135192741	135205198	7	2	1.8714	0.030645
ADAM10	15	58887403	59042177	222	13	1.8698	0.030759
PARP10	8	145051320	145060635	12	2	1.8693	0.030791
SLC18A2	10	119000584	119038941	51	14	1.8685	0.030848
TMEM132E	17	32907768	32966337	81	18	1.8681	0.030875
TACC3	4	1723217	1746905	113	9	1.8667	0.030971
KHDRBS2	6	62389865	62996100	1150	41	1.8654	0.031063
CCDC62	12	123259056	123311927	121	10	1.8653	0.031067
OR5L1	11	55578943	55579878	5	1	1.8641	0.031155
GREB1	2	11674242	11782914	192	24	1.863	0.031231
HDHD3	9	116135698	116139289	16	5	1.8618	0.031317
PLEKHA5	12	19282626	19529334	433	37	1.8616	0.031328
C1QB	1	22979682	22988130	22	5	1.8615	0.031334
DLAT	11	111895538	111935002	21	1	1.8614	0.031344
TBX2	17	59477257	59486827	6	1	1.8607	0.031394
ALDH16A1	19	49956473	49974305	30	5	1.8597	0.031463
ANO7	2	242127924	242164791	92	16	1.8596	0.031473
PDRG1	20	30532758	30556513	25	5	1.8595	0.031478
ACO1	9	32384601	32450834	149	23	1.8589	0.031521
AKAP11	13	42846261	42897403	96	10	1.8576	0.03161
ZNF786	7	148766733	148787869	31	4	1.8553	0.03178
WDR88	19	33622949	33667830	122	15	1.8548	0.031815
CASC1	12	25261223	25348096	253	19	1.8535	0.031905
C18orf54	18	51884284	51908404	79	5	1.8533	0.03192
ARAP1	11	72396114	72463465	169	16	1.8531	0.031935
IFNE	9	21480838	21482312	3	1	1.8514	0.032057
SF3B2	11	65819264	65836382	24	4	1.8493	0.032207
C2orf15	2	99758185	99767950	11	1	1.8483	0.032281
FAM35A	10	88854953	88951225	129	12	1.848	0.032304
DSTN	20	17549818	17588887	77	9	1.8466	0.032403
TIMM44	19	7991603	8008708	57	5	1.8463	0.032423
CCDC178	18	30517225	31020685	734	25	1.846	0.032447
TBX3	12	115108059	115121969	9	3	1.8454	0.032486
RPS11	19	49999622	50002969	7	1	1.845	0.032516
GALNT15	3	16216086	16286033	218	34	1.845	0.032519
MAS1	6	160320218	160329339	17	4	1.8447	0.032539
OR6C68	12	55886162	55887100	3	1	1.8443	0.03257
LRIT2	10	85980241	85985339	16	4	1.8429	0.032673
DYNC2H1	11	102980160	103350591	1502	42	1.8426	0.032694
TTC30B	2	178414880	178417524	2	1	1.8407	0.032832
SLC8B1	12	113736571	113772934	87	7	1.8404	0.032856
LCA5	6	80194708	80247147	97	13	1.8402	0.032867
CCDC144A	17	16593549	16678311	24	4	1.839	0.032957
OR13D1	9	107456703	107457743	6	2	1.8384	0.033001
C2orf73	2	54558006	54588714	67	9	1.8379	0.033041
CDAN1	15	43015760	43029417	20	2	1.8378	0.033044
ECI1	16	2289873	2302296	26	3	1.8378	0.033049
PDGFC	4	157682763	157892546	229	20	1.8375	0.033071
GRINA	8	145064226	145067596	3	1	1.8374	0.033073
CD83	6	14117487	14137149	49	10	1.8374	0.033078
SCN2B	11	118033519	118047337	34	8	1.8371	0.033101
RASA1	5	86564070	86687743	55	6	1.8347	0.033273
GNPAT	1	231376919	231413719	54	3	1.8339	0.033334
MED13	17	60019966	60142643	99	8	1.8338	0.033338
ZNF214	11	7020549	7041586	62	6	1.8337	0.033346
C4orf48	4	2043720	2045697	2	1	1.8337	0.033349
SLC25A15	13	41363547	41386601	52	5	1.8337	0.033352
SLC7A1	13	30083551	30169825	179	18	1.8333	0.03338
SPNS2	17	4402129	4443228	82	15	1.8331	0.033391
RABGGTB	1	76251879	76260775	18	5	1.8325	0.033437
PTEN	10	89623195	89728532	104	23	1.8322	0.033458
PTOV1	19	50353667	50363999	23	4	1.8305	0.033585
CEP85L	6	118781935	119031238	604	34	1.8305	0.033586
RNLS	10	90033621	90343611	598	47	1.8305	0.033588
PPARGC1A	4	23793644	24474394	1587	171	1.8305	0.033591
NWD1	19	16830787	16928774	123	10	1.8301	0.033615
SPEF1	20	3758151	3762113	5	2	1.8298	0.033637
CLEC3A	16	78056443	78066003	55	10	1.8289	0.033704
SLC16A6	17	66263167	66287405	51	8	1.8289	0.033711
CA7	16	66878282	66888052	11	2	1.8285	0.033735
AMDHD1	12	96337071	96362370	96	8	1.8281	0.033765
BBX	3	107241783	107530176	434	36	1.8271	0.033839
TMEM214	2	27255774	27264565	5	2	1.8263	0.033904
BMP2K	4	79697532	79837519	149	3	1.8239	0.034082
OR2L3	1	248223984	248224922	4	1	1.8237	0.034099
HLA-B	6	31321649	31324989	76	19	1.8231	0.034141
ESM1	5	54273695	54281414	14	2	1.8231	0.034148
MRPS5	2	95752952	95787754	10	4	1.8214	0.034274
DUSP10	1	221874764	221916204	77	15	1.821	0.034305
IQCK	16	19727778	19869087	204	8	1.8201	0.034369
WDR66	12	122356463	122441839	161	14	1.819	0.034452
YIF1A	11	66052051	66056638	6	2	1.8178	0.034551
ADAD2	16	84224723	84230772	27	8	1.8175	0.034569
ZC3HC1	7	129658126	129691233	40	6	1.8155	0.034727
ZNF837	19	58878990	58892389	28	3	1.8147	0.034782
PTGFRN	1	117452689	117532972	206	22	1.8136	0.034867
ECHS1	10	135175987	135186908	8	3	1.8126	0.034949
MMD	17	53469974	53499341	55	8	1.8119	0.035004
ZNF175	19	52074531	52092991	58	12	1.811	0.035072
DACT1	14	59100786	59115039	22	5	1.81	0.035149
FAM109A	12	111798455	111806925	5	1	1.8099	0.035158
ZNF614	19	52516577	52531680	21	4	1.8097	0.035174
PDCL2	4	56422686	56458418	108	10	1.8096	0.035182
LIMK1	7	73498107	73536855	32	4	1.8082	0.035291
HDAC1	1	32757708	32799227	4	2	1.8076	0.035338
CPA2	7	129906703	129929638	49	8	1.8072	0.035366
KCTD12	13	77454304	77460540	10	4	1.807	0.03538
TMEM40	3	12775392	12801038	49	9	1.8066	0.035413
PPIB	15	64448014	64455354	9	2	1.8066	0.035416
STARD9	15	42867857	43013196	125	7	1.8054	0.035505
UBE2M	19	59067079	59070343	3	1	1.8052	0.035525
GPR18	13	99906967	99910682	8	4	1.8044	0.035581
ABAT	16	8768444	8878432	399	66	1.8039	0.03562
ANTXRL	10	47658233	47701443	133	15	1.8037	0.035635
HNRNPR	1	23635953	23671143	26	4	1.802	0.035769
DHDDS	1	26758773	26797797	46	9	1.8015	0.035812
SIRT1	10	69644427	69678147	66	6	1.8006	0.035884
SORBS2	4	186506598	186877870	1188	142	1.8005	0.035889
DTX3L	3	122283085	122294050	18	7	1.8001	0.035924
CEACAM5	19	42212530	42234437	41	7	1.7997	0.035957
PGS1	17	76374705	76420740	80	9	1.7994	0.03598
PSG6	19	43406234	43422076	31	3	1.7989	0.03602
ADCY9	16	4012650	4166186	480	69	1.7987	0.03603
POLR1E	9	37485945	37503694	104	4	1.7975	0.03613
VAPB	20	56964175	57026157	152	16	1.7969	0.036173
KCNIP3	2	95963072	96051825	72	5	1.7957	0.036271
COMMD10	5	115420727	115628978	982	25	1.7948	0.036341
DYNLRB1	20	33104193	33128762	15	3	1.7947	0.036351
CADM1	11	115039933	115375241	488	52	1.7946	0.036359
OSCAR	19	54597933	54604159	10	5	1.7942	0.03639
OR7D4	19	9324526	9325547	3	1	1.7935	0.036447
MITD1	2	99785726	99797524	14	2	1.7932	0.036472
KIDINS220	2	8865295	8977755	107	9	1.7926	0.036521
TOE1	1	45805342	45809650	4	2	1.7924	0.036531
TUBGCP3	13	113139319	113242494	222	12	1.7921	0.036557
ITCH	20	32951041	33099198	139	6	1.792	0.036565
SLC2A2	3	170714137	170744768	66	5	1.791	0.036647
BHLHE41	12	26272959	26278003	7	3	1.7908	0.036666
PCP4L1	1	161228517	161255240	75	11	1.7906	0.036675
EGLN2	19	41305048	41314346	22	7	1.7888	0.036827
SNX22	15	64443899	64449680	4	2	1.787	0.036971
KRT24	17	38854243	38860002	5	1	1.787	0.036973
PDZRN4	12	41582250	41968392	985	42	1.786	0.037048
AIM1L	1	26648350	26680621	81	10	1.7858	0.037067
A1CF	10	52559169	52645435	95	15	1.7847	0.037157
TDP1	14	90421944	90511108	39	6	1.7841	0.0372
MAN2B2	4	6576902	6624188	79	11	1.7836	0.037242
FGF8	10	103529887	103540126	1	1	1.7827	0.037314
MUT	6	49398073	49431041	57	6	1.7827	0.037316
PPP2R5A	1	212458879	212535205	138	16	1.7816	0.037407
MSMB	10	51549553	51562517	11	2	1.7809	0.037468
RAD52	12	1021255	1099774	157	23	1.7801	0.037528
HMP19	5	173472607	173536182	105	7	1.7792	0.037601
CUTC	10	101491958	101515894	25	6	1.7791	0.037609
PRSS54	16	58313901	58328951	62	4	1.7773	0.037761
GPNMB	7	23286305	23314729	43	5	1.7751	0.037944
ZNF181	19	35225103	35233774	10	4	1.7751	0.037944
TCF25	16	89939994	89977795	93	4	1.7749	0.037956
MSH4	1	76262556	76379581	388	28	1.7748	0.037966
TCEB2	16	2821415	2827297	3	1	1.7742	0.038018
LSMEM2	3	50316458	50325545	4	1	1.7735	0.038073
XDH	2	31557188	31637611	224	35	1.7734	0.038079
VLDLR	9	2621679	2654485	92	16	1.7713	0.038257
C5orf47	5	173416162	173433143	41	5	1.7708	0.038295
C1orf56	1	151020259	151023896	1	1	1.7705	0.038324
COX10	17	13972719	14111996	287	32	1.7697	0.038387
WT1	11	32408789	32457104	149	14	1.7681	0.038522
RPS6KA1	1	26856249	26901520	79	9	1.768	0.038528
LRRC4	7	127667124	127671002	4	2	1.767	0.038618
DCP1A	3	53317443	53381654	86	11	1.7656	0.038729
PATE3	11	125658006	125661495	9	4	1.7651	0.03877
FHIT	3	59735036	61237133	5341	495	1.7649	0.038791
DIXDC1	11	111797868	111893374	34	2	1.7636	0.038897
OBSCN	1	228395740	228566577	402	25	1.7626	0.038987
DEFB134	8	11851489	11853760	6	2	1.762	0.039038
CCDC84	11	118868843	118886455	31	3	1.7616	0.039066
CYP2A6	19	41349441	41356360	17	4	1.7615	0.039077
TIGD6	5	149372686	149380730	9	2	1.7612	0.039103
ZCWPW2	3	28390372	28566633	195	13	1.7597	0.039227
OR51A4	11	4967389	4968330	7	3	1.7596	0.039238
MRPS28	8	80830952	80942516	102	10	1.7595	0.039242
MFAP2	1	17300997	17308081	10	3	1.7592	0.039268
PSG1	19	43370613	43383921	42	4	1.7591	0.039278
MSGN1	2	17997786	17998367	3	1	1.7591	0.039283
TAB2	6	149639436	149732747	213	13	1.7588	0.039306
TNNI3	19	55663135	55669100	13	3	1.7579	0.039378
CYP27B1	12	58156117	58160976	2	1	1.7566	0.039492
ENDOV	17	78388965	78411886	65	13	1.7564	0.039507
GMPR2	14	24701633	24708448	6	3	1.7557	0.039571
AGO2	8	141541264	141645646	243	29	1.755	0.039629
DLGAP2	8	877021	1656642	3260	255	1.7547	0.039655
IFT80	3	159974774	160118028	138	15	1.7516	0.039919
TSGA10	2	99613724	99771187	198	7	1.7516	0.039921
NOX3	6	155716502	155777037	117	27	1.7505	0.040016
DENND2D	1	111728591	111747160	38	12	1.7505	0.040019
CORO1C	12	109038885	109125326	124	12	1.7493	0.040118
MKRN2	3	12598513	12625212	52	7	1.7469	0.040326
OLIG1	21	34442450	34444728	4	2	1.7464	0.040374
SNX13	7	17830385	17980141	266	16	1.7456	0.04044
CATSPER4	1	26517119	26529033	56	9	1.7453	0.04047
PRKD2	19	47177573	47220384	54	11	1.7429	0.040676
ZNF785	16	30591994	30597092	2	1	1.7425	0.040708
KRTAP5-9	11	71259466	71260653	8	3	1.7422	0.040732
CNBP	3	128886658	128902810	9	5	1.7422	0.040734
ELSPBP1	19	48497908	48528410	45	7	1.7393	0.040989
DUSP5	10	112257625	112271302	19	3	1.7385	0.041062
ZNF3	7	99661470	99680171	26	6	1.7383	0.041077
TAS2R19	12	11174271	11175170	3	1	1.7382	0.041085
ADCY2	5	7396343	7830194	924	102	1.7381	0.0411
FKBP6	7	72742155	72772646	5	1	1.7378	0.041123
TMEM243	7	86825477	86849889	54	5	1.7374	0.041155
DPY19L3	19	32896655	32976799	141	16	1.7372	0.041172
NECAB2	16	84002237	84036379	183	16	1.7371	0.041188
CACNA1H	16	1203241	1271772	58	7	1.736	0.041282
APH1B	15	63569749	63601325	58	11	1.736	0.041283
YPEL4	11	57412560	57417417	3	2	1.7347	0.041394
ZNF425	7	148799853	148823438	43	4	1.7346	0.041405
CSTA	3	122044011	122060816	45	8	1.7342	0.041441
CCNL2	1	1321091	1334718	1	1	1.7342	0.041444
PAX5	9	36833272	37034476	603	76	1.7334	0.041515
RPAP1	15	41809374	41836464	67	9	1.7283	0.041963
HLA-DPB1	6	33043703	33057473	183	11	1.7259	0.04218
WDR60	7	158649269	158738883	234	19	1.7244	0.04232
LIPI	21	15480784	15583361	325	24	1.7244	0.04232
C11orf58	11	16760148	16779901	30	6	1.7237	0.042382
RILPL2	12	123899936	123921264	30	5	1.7235	0.0424
YIPF3	6	43479565	43484728	10	3	1.7232	0.042426
BCL7C	16	30845373	30905852	26	4	1.7221	0.042529
SYDE1	19	15218214	15225790	10	2	1.7211	0.042613
DEFB116	20	29891015	29896388	6	1	1.721	0.042626
IL4I1	19	50392911	50432796	88	15	1.7205	0.042674
HMGCL	1	24128367	24165110	32	2	1.7205	0.042675
CPEB2	4	15004298	15071777	121	14	1.7196	0.042754
LCE6A	1	152815330	152816459	1	1	1.719	0.042805
CBS	21	44473301	44496472	77	14	1.7183	0.042871
CLOCK	4	56294068	56413076	375	15	1.7176	0.042932
NBEA	13	35516424	36246874	1579	86	1.7176	0.042934
NAE1	16	66836781	66864880	26	3	1.7159	0.043087
LMBR1L	12	49490334	49504683	10	2	1.7155	0.043125
PRSS50	3	46753606	46759373	21	7	1.7151	0.043161
DMTF1	7	86781677	86825648	116	7	1.714	0.043264
FAM212B	1	112264686	112298419	100	16	1.7127	0.043385
C5orf22	5	31532373	31555165	52	10	1.7125	0.043405
KCNE2	21	35736323	35743440	21	5	1.712	0.043452
DPP9-AS1	19	4679294	4685960	7	2	1.711	0.043536
HRASLS	3	192948030	193025102	149	14	1.7103	0.043602
FUT9	6	96463845	96663488	575	44	1.7102	0.043613
TMEM105	17	79285070	79304474	69	7	1.71	0.043634
EIF4A3	17	78109013	78120982	34	7	1.7094	0.043684
ACSBG2	19	6135654	6193113	93	3	1.7094	0.043688
IGF1R	15	99192272	99507759	614	90	1.7094	0.04369
PRKAG1	12	49396055	49413012	11	2	1.7091	0.043712
SYNJ2BP-COX16	14	70791798	70883807	289	22	1.7091	0.043714
EIF2B1	12	124105570	124118323	25	4	1.7089	0.043735
CDC6	17	38444146	38459413	13	3	1.7088	0.043743
MEIS2	15	37183222	37393500	329	58	1.7087	0.043751
CATSPER1	11	65784223	65793988	21	4	1.7087	0.043754
CNKSR3	6	154726433	154831753	346	52	1.7083	0.043792
CYP2E1	10	135340300	135352627	40	5	1.707	0.043907
ENTPD3	3	40428647	40470110	66	2	1.7062	0.043983
GAMT	19	1397025	1401569	5	2	1.7057	0.044035
ARFIP1	4	153701091	153833064	216	14	1.7047	0.044125
ATP13A2	1	17312453	17338467	41	7	1.7044	0.044156
PTBP3	9	114979995	115095944	248	8	1.7038	0.04421
C1QTNF6	22	37576206	37594341	63	8	1.7038	0.04421
KRTAP4-5	17	39305176	39306054	4	2	1.7035	0.044235
SLAIN1	13	78271989	78338377	106	14	1.7027	0.044311
REPIN1	7	150065361	150071133	14	2	1.7017	0.044404
C9orf152	9	112961841	112970413	24	7	1.7012	0.044454
TMPRSS13	11	117771356	117800168	109	19	1.7009	0.044484
MKRN3	15	23810454	23820764	3	1	1.7005	0.04452
PRRG2	19	50084574	50094272	22	3	1.7002	0.044551
TTC14	3	180319918	180336120	15	4	1.6999	0.044578
KBTBD12	3	127634075	127706514	137	15	1.6997	0.044598
FAM208A	3	56654160	56717270	206	17	1.699	0.044658
DUSP26	8	33448848	33457546	13	2	1.6978	0.044774
KRAS	12	25358180	25403870	133	12	1.6977	0.04478
PHC3	3	169805368	169899537	98	9	1.6977	0.044783
RBM20	10	112404155	112599227	534	57	1.6976	0.044788
CCNE2	8	95892452	95909672	40	8	1.6973	0.044824
COL5A3	19	10070237	10121147	211	28	1.6963	0.044917
PPP2R2B	5	145969067	146461083	872	68	1.6954	0.044997
PDE10A	6	165740776	166075588	917	122	1.6946	0.045076
GFI1B	9	135820888	135867084	142	34	1.6941	0.045121
FAM118B	11	126081619	126132879	93	14	1.6939	0.045144
OPCML	11	132284875	133402403	2717	300	1.6936	0.045173
HMGXB3	5	149380169	149432706	113	8	1.6933	0.045203
TGFBRAP1	2	105865861	105946148	218	29	1.6932	0.045209
CNR2	1	24197005	24285549	54	1	1.6928	0.045243
LACTB2	8	71549501	71581447	88	11	1.6927	0.045252
TTBK2	15	43030928	43213037	126	12	1.6924	0.045281
ATP5A1	18	43664110	43684199	75	7	1.6922	0.045301
HTR2A	13	47405677	47471211	213	34	1.6922	0.045303
INSM2	14	36003248	36006260	2	1	1.6917	0.045355
HLA-A	6	29910247	29913661	55	13	1.6911	0.045411
SORBS3	8	22402228	22433008	26	8	1.6907	0.045446
VCPKMT	14	50572967	50583626	35	7	1.6905	0.045469
ACMSD	2	135595994	135659604	99	5	1.69	0.045517
WDR48	3	39093477	39138155	91	11	1.6899	0.045521
SGCZ	8	13947373	15095792	5193	256	1.6896	0.045555
ZKSCAN3	6	28317691	28336954	56	9	1.6895	0.045563
CCL15	17	34323476	34329084	15	4	1.6884	0.045669
KRTAP12-3	21	46077849	46078258	2	1	1.688	0.04571
TRAF7	16	2205763	2228130	11	2	1.6864	0.045856
PRR14	16	30662038	30667734	1	1	1.6859	0.045903
STARD7	2	96850597	96874573	18	3	1.6854	0.045952
POLH	6	43543878	43588260	41	6	1.6853	0.045962
TRIM65	17	73885041	73893084	17	4	1.6848	0.046011
TRAPPC4	11	118889241	118894384	17	2	1.6843	0.046064
MRPL20	1	1337276	1342693	2	1	1.684	0.046089
IL12A	3	159706623	159713806	12	3	1.6833	0.046161
ALG1L2	3	129800674	129817233	11	3	1.6824	0.046241
DRAXIN	1	11751781	11780336	44	9	1.682	0.046286
ADH1C	4	100257649	100273917	97	6	1.6817	0.046313
ACTA2	10	90694831	90751147	98	21	1.6817	0.046316
IL24	1	207070630	207077484	8	1	1.6806	0.046424
EPDR1	7	37960163	37991543	114	21	1.6802	0.046456
MFN2	1	12040238	12073572	65	6	1.6798	0.046495
TMEM115	3	50392180	50396939	1	1	1.6796	0.046518
SOCS5	2	46926099	46989927	209	21	1.6794	0.046536
PAPSS1	4	108534822	108641419	263	22	1.679	0.046572
COX4I1	16	85833173	85840608	3	1	1.679	0.046579
ZNF324B	19	58962971	58969199	11	3	1.6787	0.046605
HOMEZ	14	23742844	23762862	27	7	1.6781	0.046667
SLC9A4	2	103089173	103150433	234	16	1.6771	0.046757
CLEC14A	14	38723205	38725575	2	1	1.6768	0.046791
ZBTB5	9	37438099	37465407	37	10	1.6768	0.046792
FAM110D	1	26485511	26489119	7	3	1.6759	0.046876
FOXO3	6	108881026	109005972	138	13	1.6752	0.04695
DSG1	18	28898052	28937394	138	8	1.6745	0.047015
RHOH	4	40192631	40246384	126	20	1.6745	0.04702
RAET1E	6	150204511	150217195	56	2	1.6744	0.047023
VAPA	18	9913955	9960018	108	15	1.6724	0.047223
FAM174B	15	93160678	93199031	92	15	1.6723	0.047237
S100A7	1	153430220	153436559	11	3	1.6718	0.047277
IGFBP4	17	38599676	38613982	26	5	1.6719	0.047277
NDUFC1	4	140211071	140223705	20	2	1.6704	0.047419
CTXN1	19	7989381	7991051	1	1	1.67	0.047462
METTL1	12	58162254	58165914	4	2	1.6694	0.047516
SEC63	6	108188960	108279482	84	4	1.6679	0.04767
PPP3R1	2	68405979	68483392	131	9	1.6677	0.047686
TRIM10	6	30119722	30128711	31	6	1.6669	0.047768
TERT	5	1253282	1295178	46	14	1.6656	0.047893
GNG7	19	2511218	2702746	509	77	1.6652	0.047936
ADAMTS16	5	5140443	5320412	709	101	1.6646	0.047999
LIN7B	19	49617618	49621717	14	2	1.6643	0.048023
SYNJ2BP	14	70833213	70883807	174	15	1.6641	0.048043
NVL	1	224415036	224517891	149	12	1.6638	0.048076
FAM19A5	22	48885288	49147744	1059	105	1.6637	0.048084
GDPD4	11	76927603	77012699	176	14	1.6619	0.048263
IPO11	5	61699522	61924416	315	17	1.6612	0.048335
DPEP1	16	89679716	89707216	77	12	1.6612	0.048335
CYLD	16	50775961	50835847	71	8	1.6576	0.048698
CENPQ	6	49431054	49460820	49	6	1.6572	0.048737
RAB11FIP2	10	119764427	119806297	15	4	1.6566	0.048796
RALGAPA1	14	36007558	36278432	268	12	1.6563	0.048835
SDHAF3	7	96745905	96811075	114	9	1.6562	0.048842
SCN1A	2	166845670	167005642	432	30	1.6561	0.048851
SUPT3H	6	44794467	45345788	1081	28	1.6556	0.048897
TET3	2	74212211	74335303	161	9	1.6538	0.049079
TCEB3	1	24069856	24088549	13	5	1.6535	0.049119
ITGA3	17	48133340	48167849	48	5	1.6525	0.049211
FCER1A	1	159253678	159278014	63	11	1.6523	0.049238
ZNF90	19	20188803	20231977	60	8	1.6521	0.04926
OCM	7	5920429	5925994	18	3	1.6515	0.049318
CDC23	5	137523337	137549032	24	4	1.6507	0.049399
ZSCAN5A	19	56732672	56826208	149	26	1.6504	0.049431
PTGDS	9	139871898	139876194	5	2	1.6498	0.049496
PLA2R1	2	160788523	160919126	352	33	1.6482	0.04966
PITPNM1	11	67259231	67272843	2	1	1.648	0.049679
TNFSF13B	13	108921875	108960832	31	5	1.6465	0.049827
UBAP1	9	34179003	34252521	129	12	1.6463	0.049846
CHRM5	15	34260446	34357295	214	15	1.6456	0.049926
JAKMIP1	4	6026661	6202318	230	32	1.645	0.049987
NLRP14	11	7041700	7092757	189	17	1.6446	0.050027
MPZL2	11	118124131	118135251	23	2	1.6444	0.050043
B3GNT3	19	17905919	17924385	33	6	1.6441	0.050081
IRF1	5	131817301	131826465	35	2	1.6428	0.050214
PGPEP1L	15	99511459	99551024	94	15	1.6419	0.0503
ENPP3	6	131958375	132068550	122	11	1.6415	0.05035
ARHGEF19	1	16524599	16539104	41	4	1.6412	0.050379
NELFE	6	31919864	31926864	14	5	1.6409	0.050414
PURA	5	139493708	139499001	1	1	1.6383	0.050683
OR1K1	9	125562402	125563352	1	1	1.6377	0.05074
GPR132	14	105515726	105531887	17	2	1.6372	0.050789
IFNA21	9	21165636	21166659	1	1	1.6369	0.050827
CHRNB4	15	78916636	78933587	28	6	1.6365	0.050869
PGK2	6	49753364	49755053	1	1	1.6364	0.050876
KCNA10	1	111059839	111061797	5	2	1.6361	0.050909
BSCL2	11	62457734	62477091	25	3	1.6359	0.050934
USP3	15	63796710	63886839	190	17	1.6341	0.051124
PFKFB3	10	6186843	6277508	189	41	1.6337	0.051158
KLHDC9	1	161068151	161070138	3	1	1.6336	0.05117
RAMP2	17	40913145	40915063	1	1	1.6336	0.051172
RGCC	13	42031542	42045013	29	8	1.6334	0.051191
HIST1H3J	6	27858093	27858570	1	1	1.6331	0.05122
RASSF1	3	50367217	50378367	10	3	1.6329	0.051245
DDX20	1	112298190	112310199	37	6	1.6324	0.051292
DIO1	1	54359860	54376763	55	7	1.6324	0.051297
IFNW1	9	21140631	21142144	1	1	1.632	0.051336
PJA2	5	108670410	108745675	213	12	1.6319	0.051355
NXT1	20	23331373	23335408	9	3	1.6291	0.051645
FAM173A	16	770581	772655	6	1	1.6287	0.051693
ZEB2	2	145141942	145277958	152	27	1.6282	0.051745
ETV2	19	36132647	36136007	5	2	1.6274	0.051828
MRAS	3	138066490	138124377	106	8	1.6274	0.051831
IL4	5	132009678	132018370	13	1	1.6268	0.051885
IL1RL2	2	102803433	102856462	211	12	1.6259	0.051981
GEMIN5	5	154266976	154317776	70	7	1.6256	0.052021
TMPRSS9	19	2381507	2426480	218	22	1.6254	0.052043
TMEM129	4	1717679	1723084	21	5	1.6251	0.052073
TMEM154	4	153547266	153601317	96	13	1.625	0.052079
SUSD1	9	114803061	114937577	278	34	1.624	0.05219
MMACHC	1	45965856	45976739	14	3	1.6234	0.052254
TNNT1	19	55644161	55660752	10	2	1.6233	0.052258
NAA25	12	112464493	112546826	50	5	1.6232	0.05227
MRPS12	19	39421348	39423660	1	1	1.6232	0.052274
CSF2	5	131409485	131411863	3	1	1.6227	0.05233
NAPG	18	10525873	10552766	59	5	1.6221	0.052393
VSX2	14	74706175	74729441	58	6	1.6207	0.052546
FHL2	2	105977272	106055230	205	33	1.6205	0.052559
PITPNC1	17	65373397	65693379	569	95	1.6205	0.052568
LRRC38	1	13801445	13840242	67	14	1.6203	0.052589
ELFN1	7	1748798	1787590	53	9	1.6199	0.052631
WSCD2	12	108523511	108644314	278	28	1.6193	0.052691
JADE2	5	133860003	133918918	138	22	1.6191	0.052714
MRPL40	22	19419302	19423600	13	3	1.6188	0.05275
TAS2R30	12	11285884	11286843	1	1	1.6179	0.052837
ST3GAL2	16	70413338	70472991	36	10	1.6177	0.052866
STK19	6	31938952	31949223	19	7	1.6167	0.052967
KIF3A	5	132028323	132073265	63	3	1.6165	0.052995
RAPGEFL1	17	38334242	38351906	21	4	1.6151	0.053143
LINGO3	19	2289774	2308156	41	7	1.6151	0.053148
TRIM51	11	55650773	55659286	18	7	1.6146	0.053197
RRBP1	20	17594323	17662934	121	19	1.6143	0.053236
PIKFYVE	2	209130990	209223475	90	7	1.6137	0.053298
CCDC39	3	180331360	180397300	70	11	1.6129	0.053388
SOS2	14	50583846	50698596	279	20	1.6124	0.053434
TAF11	6	34845555	34855908	21	6	1.6118	0.053505
YIPF1	1	54317392	54355487	99	8	1.6117	0.053509
FOXRED1	11	126138935	126148027	16	6	1.6108	0.053613
SPATA33	16	89724152	89736866	44	8	1.6093	0.053774
EIF1B	3	40351173	40353915	7	2	1.6088	0.053829
KRT37	17	39576809	39580822	12	4	1.6085	0.053859
RCBTB2	13	49063099	49107341	17	4	1.6078	0.053936
OSBPL5	11	3108345	3186582	311	45	1.6046	0.054296
CRYBB2	22	25615612	25627836	28	9	1.6044	0.054316
KLF16	19	1852398	1863564	20	3	1.6043	0.054328
COX16	14	70791798	70826448	101	13	1.6034	0.054425
CDK4	12	58141510	58146304	6	3	1.6021	0.054561
NF1	17	29421945	29704695	149	5	1.602	0.05458
RGS18	1	192127592	192154945	23	4	1.6019	0.054584
PCBP3	21	47268023	47362368	274	19	1.6019	0.054586
DDX56	7	44605016	44614542	32	6	1.6017	0.054608
AZI2	3	28363844	28390915	21	4	1.6015	0.05463
IQGAP1	15	90931473	91045475	253	14	1.6014	0.054646
NSUN4	1	46805849	46830824	152	3	1.601	0.054688
MYL7	7	44178463	44180974	9	4	1.6002	0.054773
DNASE1L2	16	2286253	2288712	3	2	1.599	0.054906
ORC4	2	148687966	148779173	110	7	1.5982	0.054997
SMYD4	17	1682829	1733175	156	14	1.5975	0.055075
LIPT1	2	99771418	99779620	18	3	1.5974	0.055088
SMC3	10	112327449	112364392	82	7	1.5973	0.055094
CLEC18A	16	69984608	69998250	2	1	1.5969	0.055146
UGDH	4	39500375	39529218	105	14	1.5962	0.05522
ADGRF1	6	46967116	47010082	73	14	1.5955	0.055299
CHRNA7	15	32322686	32462384	157	25	1.5954	0.055313
UBALD1	16	4658884	4664927	4	1	1.595	0.055358
GRM8	7	126078652	126892428	1804	95	1.594	0.05547
GJA8	1	147374946	147381396	29	7	1.5938	0.055491
ZNF304	19	57862645	57871266	24	7	1.5928	0.055601
ETV7	6	36321998	36355577	71	15	1.5925	0.055639
ZNF514	2	95813400	95825322	9	4	1.5923	0.055663
C3	19	6677846	6720662	113	17	1.5918	0.055718
MTR	1	236958581	237067281	167	7	1.5912	0.055782
SERTAD1	19	40928408	40931932	6	2	1.591	0.055802
CCDC74A	2	132285248	132291239	10	2	1.5902	0.055896
RARA	17	38465423	38513895	45	6	1.5891	0.056017
GNE	9	36214438	36277053	127	12	1.588	0.056143
ZBTB12	6	31867394	31869769	6	4	1.5875	0.056198
NRROS	3	196366656	196388875	40	11	1.5874	0.056205
FBXW9	19	12799730	12807649	3	2	1.5873	0.056222
SLC35F4	14	58030640	58332592	1015	72	1.5863	0.056331
XPO5	6	43490068	43543812	65	7	1.586	0.056373
CYP2B6	19	41497138	41524308	85	9	1.5859	0.056376
IL9	5	135227935	135231516	7	2	1.5859	0.056385
ZNF398	7	148823508	148880134	148	10	1.5856	0.056419
ZFP41	8	144328991	144344875	33	5	1.5845	0.056545
ZBBX	3	166958075	167098193	239	19	1.582	0.056819
WAPAL	10	88195013	88281541	212	20	1.5817	0.056855
CAPN12	19	39220832	39235114	34	3	1.5814	0.056896
WBP1	2	74684996	74688018	3	1	1.581	0.05694
MTL5	11	68474908	68518988	65	6	1.5808	0.056964
SH3TC2	5	148361713	148442737	151	13	1.5804	0.057003
KNOP1	16	19717673	19729726	23	2	1.5801	0.057037
PPARD	6	35310335	35395968	105	12	1.5795	0.057107
GPX3	5	150399999	150408554	31	6	1.5794	0.057125
TMEM150B	19	55823653	55845416	61	7	1.5789	0.057175
HRASLS2	11	63320242	63330855	10	4	1.5774	0.05735
CDH15	16	89238163	89261900	76	10	1.5766	0.057447
ESD	13	47345391	47371423	36	5	1.5765	0.057461
FBRSL1	12	133067041	133161774	251	25	1.5764	0.057468
OR5M10	11	56344250	56345197	2	1	1.5751	0.057616
NF2	22	29999545	30094589	138	15	1.5747	0.057668
ACER3	11	76571917	76734850	342	8	1.5737	0.057781
ZSCAN21	7	99647390	99662663	16	2	1.5734	0.057817
ZNF619	3	40518604	40531728	10	1	1.573	0.057861
NOL4	18	31431064	31803515	567	54	1.5729	0.057873
LOC100506374	19	56784111	56821823	80	11	1.571	0.058091
PINK1	1	20959948	20978004	64	8	1.5705	0.058147
CLCN6	1	11866153	11903201	171	12	1.5701	0.058196
IL17REL	22	50432942	50451055	37	5	1.5693	0.058287
12-Sep	16	4827615	4838522	34	4	1.5688	0.058342
METAP2	12	95867822	95909615	121	13	1.5686	0.058365
PLEC	8	144989321	145050913	113	3	1.5677	0.05848
POLN	4	2073645	2243848	270	7	1.5677	0.058481
RAB10	2	26256729	26360323	129	3	1.5676	0.058487
AKR1C2	10	5029967	5060225	123	19	1.5668	0.058579
WBP2	17	73841780	73851501	14	3	1.5667	0.058595
CLU	8	27454434	27472328	35	5	1.5666	0.0586
C2orf83	2	228474806	228498036	146	15	1.5663	0.058636
GPAM	10	113907971	113975153	74	5	1.5661	0.058661
KCNK3	2	26915581	26954066	68	10	1.5654	0.058747
FOXN2	2	48541783	48606434	182	18	1.5653	0.058751
MIP	12	56843286	56848435	6	2	1.5646	0.058844
TRIP12	2	230631098	230786763	140	13	1.5642	0.058884
OFCC1	6	9697863	10211841	1371	121	1.5638	0.058937
JKAMP	14	59951161	59972081	67	7	1.5636	0.05896
TRIM17	1	228594858	228604583	6	2	1.5622	0.059125
GALE	1	24122089	24127294	1	1	1.5617	0.059182
LGALS1	22	38071613	38075809	6	2	1.5612	0.05924
CIT	12	120123595	120315095	314	26	1.5608	0.059284
HIST1H4F	6	26240654	26241021	1	1	1.5608	0.059286
GMNC	3	190570526	190610190	52	8	1.5601	0.059373
CX3CR1	3	39304985	39323226	42	11	1.56	0.059379
EPB41L4B	9	111934254	112083021	291	45	1.5599	0.05939
OR2C1	16	3405889	3406924	4	1	1.5597	0.059418
CFAP69	7	89874488	89940377	146	14	1.5596	0.059429
SNX31	8	101585110	101661893	190	22	1.5594	0.059457
TSPYL5	8	98285714	98290192	7	3	1.5585	0.059559
MMP1	11	102660641	102668966	31	10	1.5568	0.059755
UBN1	16	4896666	4932363	117	14	1.5567	0.059768
RIMKLB	12	8834273	8935688	70	10	1.5565	0.059791
FAT4	4	126237003	126414087	431	44	1.5562	0.059826
P2RX3	11	57105841	57137549	81	11	1.5559	0.059865
TTC9C	11	62495545	62506110	11	2	1.555	0.059968
SNRPA	19	41256725	41271297	29	7	1.5548	0.059994
SEC14L5	16	5008318	5069156	229	24	1.5547	0.060005
ADAM8	10	135075920	135090489	6	3	1.5544	0.060046
EVI2B	17	29629888	29641130	12	2	1.5541	0.060075
MPZL3	11	118097405	118124135	76	6	1.554	0.060096
TFPT	19	54610320	54619055	23	6	1.5518	0.060351
ZMYND10	3	50378537	50383459	3	1	1.5513	0.06041
TRIB2	2	12856998	12882860	53	9	1.5511	0.060442
DNAJC6	1	65720133	65881552	354	30	1.5511	0.060443
EBF2	8	25699246	25902640	509	69	1.5509	0.060458
CCDC154	16	1484389	1494490	61	11	1.5504	0.060517
ZNF311	6	28962562	28973037	23	5	1.5494	0.060644
HES7	17	8023908	8027410	10	4	1.5492	0.060661
TBCA	5	76986995	77072185	234	16	1.549	0.060686
TMPRSS6	22	37461476	37499693	107	10	1.5485	0.060751
ZC3H11A	1	203764665	203823256	139	9	1.5484	0.060764
YEATS2	3	183415587	183530413	170	11	1.5483	0.06078
GLUD1	10	88809959	88854776	67	9	1.5477	0.060844
PAQR3	4	79836364	79860582	30	2	1.5476	0.06086
EXOC1	4	56719802	56771244	92	13	1.5469	0.060943
ZNF264	19	57702868	57734214	69	11	1.5464	0.061002
HSPBP1	19	55773591	55791751	31	7	1.5462	0.061029
LYZL6	17	34261522	34270714	33	4	1.5461	0.061046
MGAT2	14	50087460	50090199	1	1	1.5452	0.061155
VN1R2	19	53761545	53762855	5	2	1.5451	0.061157
CTRC	1	15764938	15773153	15	4	1.5447	0.061207
CDC25C	5	137620959	137674064	100	10	1.5442	0.061268
RSG1	1	16558182	16563659	10	3	1.5442	0.061275
MAPRE2	18	32556892	32723434	303	34	1.544	0.0613
SH3BP1	22	38030661	38052119	54	4	1.5433	0.061383
OR5F1	11	55761157	55762101	6	2	1.543	0.061416
NFKBIL1	6	31514628	31526606	50	12	1.5408	0.06168
ARSI	5	149675909	149682525	9	3	1.5405	0.061718
C1orf204	1	159804264	159825544	40	9	1.5394	0.061854
TNS3	7	47314752	47621742	699	94	1.5389	0.061918
RTKN	2	74652988	74669060	8	2	1.5388	0.06193
LRIG2	1	113615792	113667824	27	4	1.5377	0.062057
MAFB	20	39314488	39317880	2	1	1.5375	0.06209
PLCG1	20	39766159	39804359	35	8	1.5374	0.062096
BTBD18	11	57510986	57519253	3	2	1.5354	0.062342
ETV4	17	41605211	41623800	26	3	1.5354	0.062344
STEAP2	7	89841000	89866992	68	9	1.5351	0.062377
ASS1	9	133320094	133376661	104	16	1.5347	0.062431
TMEM215	9	32783497	32789199	10	3	1.5343	0.062472
SNTG2	2	946554	1371401	1640	99	1.5341	0.062504
CST5	20	23856572	23860380	15	3	1.5341	0.062504
ITM2B	13	48807274	48836232	18	2	1.5341	0.062505
ADCK4	19	41197434	41222790	55	9	1.5325	0.062705
VPREB1	22	22599200	22599926	3	1	1.5323	0.06272
XKR8	1	28286504	28294604	9	5	1.5322	0.062743
STARD13	13	33677272	34250932	1192	106	1.5318	0.062783
DHX8	17	41561330	41604185	59	3	1.5316	0.062815
DAPK2	15	64199235	64363614	433	38	1.5314	0.062829
DIMT1	5	61684351	61699728	34	5	1.5312	0.062865
NXPH2	2	139426727	139537811	259	32	1.5309	0.0629
DMXL2	15	51739921	51915030	318	10	1.5309	0.062901
SFI1	22	31892125	32014537	243	19	1.5306	0.062929
DROSHA	5	31400601	31532282	218	22	1.53	0.063005
CAMKK1	17	3763609	3796337	40	9	1.5297	0.063043
KNSTRN	15	40674922	40686489	31	5	1.5291	0.063115
ACAP2	3	194995465	195163817	251	9	1.529	0.063127
ASB14	3	57302379	57326753	30	5	1.5289	0.063143
ZNF281	1	200374075	200379186	2	1	1.5281	0.063239
RGS14	5	176784704	176799599	12	2	1.5281	0.063245
GPR45	2	105839595	105860085	42	8	1.528	0.063262
IFT43	14	76452096	76550416	171	14	1.5277	0.063289
GALNTL5	7	151653464	151717019	208	25	1.5274	0.063326
BICD1	12	32259713	32536567	1026	74	1.5273	0.063341
RBMXL2	11	7110165	7112379	4	1	1.527	0.063381
MAD2L2	1	11734537	11751678	15	4	1.5258	0.063525
CCDC53	12	102406717	102455902	72	10	1.5246	0.063674
GDAP2	1	118406107	118472302	31	6	1.5238	0.063785
PARK7	1	8021714	8045342	43	6	1.5232	0.063854
CST9L	20	23545369	23549386	20	1	1.5229	0.063891
FANCL	2	58386378	58468515	157	19	1.5221	0.063989
MTX1	1	155178490	155183625	4	1	1.5214	0.064079
RIN2	20	19738254	19983103	714	100	1.5213	0.064087
DHFR	5	79922045	79950800	123	5	1.5212	0.064109
RABL2A	2	114384814	114400975	17	3	1.5201	0.06424
MBD5	2	148778580	149271046	707	52	1.5198	0.064282
HTRA2	2	74756532	74760683	2	1	1.5194	0.064331
SNX27	1	151584454	151671559	73	7	1.519	0.064379
AGBL5	2	27274291	27293490	16	3	1.5189	0.064391
ZCCHC7	9	37120161	37358146	253	19	1.5182	0.064483
ABHD16A	6	31654726	31671137	28	7	1.5182	0.064485
CBLL1	7	107383942	107402112	26	4	1.518	0.064511
TRIM11	1	228581373	228594584	12	2	1.5171	0.064615
ZFAND2A	7	1192543	1199855	25	5	1.5163	0.064722
SLC22A10	11	63057372	63079246	23	4	1.515	0.06488
IFNA17	9	21227242	21228221	4	1	1.515	0.064892
RBCK1	20	388696	411610	55	11	1.5149	0.064894
CLN5	13	77566059	77576652	25	3	1.5145	0.064952
C1orf167	1	11823827	11849642	128	10	1.5141	0.065002
EVI2A	17	29643428	29648767	8	1	1.5141	0.065006
TIGD7	16	3348808	3355439	4	2	1.5134	0.065088
ZAK	2	173940440	174132737	470	45	1.5125	0.065199
NAA15	4	140222621	140311935	144	10	1.512	0.065262
PDPN	1	13910252	13944452	79	18	1.5112	0.065367
ZNF550	19	58053204	58071231	23	7	1.5111	0.065378
METRN	16	765173	769655	8	1	1.511	0.065398
SF3B4	1	149895209	149901449	12	1	1.5107	0.06543
RPS25	11	118886422	118889057	7	1	1.5106	0.065451
HOXC9	12	54393877	54397121	6	2	1.5101	0.065507
DAOA	13	106118216	106143383	100	9	1.5101	0.065508
NUPL1	13	25875222	25916561	9	2	1.5095	0.065583
CASC3	17	38296507	38328431	33	4	1.5087	0.065692
RAB2A	8	61429469	61536203	185	9	1.5062	0.066006
MATN2	8	98881284	99048948	423	48	1.504	0.066284
HNRNPUL2	11	62480097	62494857	13	2	1.5036	0.066348
MTRF1	13	41790505	41837731	111	9	1.5036	0.066348
CCDC42B	12	113587543	113597081	14	1	1.5027	0.066462
RCN1	11	32112477	32127272	34	4	1.5023	0.066504
F13A1	6	6144311	6320924	455	77	1.5023	0.066512
PITX1	5	134363424	134369964	17	2	1.502	0.066549
TRAPPC3L	6	116817646	116866773	124	11	1.5016	0.066604
UBQLNL	11	5535623	5537956	8	1	1.5003	0.066764
GJD3	17	38516904	38520945	8	1	1.5003	0.066774
GRID1	10	87359312	88126250	1901	184	1.5002	0.066785
BTBD10	11	13409555	13484838	157	12	1.4994	0.066884
NUP62	19	50410082	50432988	64	11	1.499	0.066937
ZNF236	18	74535149	74682688	218	20	1.4984	0.067016
RFX2	19	5993175	6110664	106	11	1.4983	0.067031
NGDN	14	23938898	23947402	14	2	1.4982	0.067043
TDRD12	19	33210679	33281714	105	7	1.4977	0.067108
GP6	19	55525073	55549632	106	11	1.4975	0.067138
ARHGDIG	16	330606	333003	4	2	1.4974	0.067147
L3MBTL1	20	42136320	42179590	92	11	1.4967	0.067238
RORA	15	60780483	61521502	1749	266	1.4959	0.067344
YBX2	17	7191571	7197876	1	1	1.4944	0.067533
ARHGEF18	19	7420481	7537371	352	19	1.494	0.067594
KLHL7	7	23145353	23215040	145	6	1.4936	0.067637
MSH5	6	31707725	31730455	46	10	1.4935	0.067649
FAM217A	6	4068593	4079457	30	3	1.4932	0.067687
TRPV4	12	110220892	110271212	96	14	1.4926	0.067771
MYT1L	2	1792885	2335147	1240	94	1.4924	0.067797
LMTK3	19	48988528	49016446	25	2	1.4924	0.067801
NDUFA13	19	19626550	19639858	22	2	1.4912	0.067954
OMP	11	76813886	76814377	2	1	1.4904	0.068058
NAP1L5	4	89617066	89619023	3	1	1.4903	0.068068
CTLA4	2	204732511	204738683	5	2	1.4903	0.068073
HOXC6	12	54410642	54424607	23	5	1.4897	0.068151
MRPL36	5	1798499	1799956	6	2	1.4889	0.068258
OCA2	15	28000021	28344483	713	51	1.4888	0.068266
TNXB	6	32008932	32077151	121	22	1.4882	0.06835
FNBP4	11	47738055	47789012	68	7	1.4882	0.068354
BVES	6	105544697	105585049	38	5	1.4881	0.068364
CCL13	17	32683471	32685629	2	1	1.4871	0.068496
RPL14	3	40498783	40503863	6	2	1.4868	0.06854
LOC101927260	2	112003803	112006256	6	2	1.4865	0.068576
S1PR5	19	10623418	10628668	11	5	1.4859	0.068651
CASKIN2	17	73496341	73511664	40	6	1.4859	0.068654
ANXA1	9	75766721	75785309	39	11	1.4856	0.068688
AIF1	6	31582969	31584798	7	3	1.4856	0.06869
MRPL22	5	154320633	154348971	30	3	1.4854	0.068717
TIGD4	4	153689837	153700916	19	4	1.4852	0.068751
GTF2H3	12	124118286	124147151	37	5	1.4849	0.068788
ACSL3	2	223725732	223808119	204	17	1.4844	0.068848
TSPEAR	21	45917775	46131495	616	54	1.4843	0.068869
KRTAP12-4	21	46074130	46074576	2	1	1.4842	0.068883
STON2	14	81726994	81902789	353	32	1.483	0.069037
DSTYK	1	205111631	205180727	122	9	1.4822	0.069145
MRPL53	2	74699085	74699942	1	1	1.4821	0.069163
C3orf70	3	184795838	184870802	167	14	1.4815	0.069236
ZBP1	20	56178902	56195632	7	3	1.4815	0.069236
ZNF696	8	144371651	144382122	38	4	1.4809	0.069315
HAGHL	16	776958	779715	6	2	1.4806	0.069356
DUSP12	1	161719558	161726952	28	6	1.4803	0.069399
COLCA2	11	111169271	111179460	23	4	1.4793	0.069533
HIST1H2BD	6	26157419	26171577	15	4	1.4791	0.069552
ZBTB14	18	5289018	5297052	21	4	1.4789	0.069588
SLC25A13	7	95749532	95951459	209	10	1.4772	0.069814
FEZ1	11	125315641	125366206	98	14	1.4767	0.069882
FCER1G	1	161185087	161189038	6	3	1.4764	0.069919
TM9SF3	10	98277867	98346809	116	7	1.476	0.069967
TOX4	14	21945335	21967319	47	5	1.4758	0.070002
PIP4K2A	10	22823766	23003503	382	25	1.4757	0.070011
FGF17	8	21900264	21906320	10	5	1.4757	0.070013
INO80D	2	206858445	206950906	173	17	1.4752	0.070075
YWHAH	22	32340479	32353590	29	5	1.4751	0.070088
C6orf47	6	31626075	31628549	4	2	1.475	0.07011
MSX1	4	4861392	4865663	19	6	1.4748	0.070132
TNNC1	3	52485107	52488057	1	1	1.4748	0.070136
HSD17B7	1	162760496	162782608	28	8	1.4741	0.070228
TRIM40	6	30103885	30116512	85	5	1.4739	0.070257
TBCEL	11	120894802	120962787	81	7	1.4737	0.07028
DENND6B	22	50750392	50765517	38	5	1.4735	0.070307
OS9	12	58087738	58115340	36	6	1.4732	0.070344
EVI5	1	92974253	93257961	271	12	1.4728	0.070401
ORAOV1	11	69480331	69490165	5	2	1.4728	0.070407
GSAP	7	76940068	77045719	290	28	1.472	0.070516
PPHLN1	12	42719947	42842422	328	16	1.4714	0.070591
OR2D2	11	6912805	6913731	3	2	1.4704	0.070726
BLVRB	19	40953691	40971725	45	8	1.4701	0.070774
ETNPPL	4	109663196	109684235	41	3	1.4699	0.070796
VANGL2	1	160370364	160398468	47	8	1.4698	0.070813
PPP2R3C	14	35554678	35591868	131	16	1.4693	0.070875
ZKSCAN2	16	25247322	25269210	45	7	1.4683	0.071015
COA7	1	53152014	53164038	22	4	1.4677	0.071099
ATP13A5	3	192992831	193096514	295	26	1.467	0.071192
CCDC126	7	23636998	23684327	56	8	1.4651	0.071447
NPTXR	22	39214456	39240017	50	5	1.4646	0.071511
LRP2	2	169983619	170219123	554	70	1.4643	0.07155
CDH19	18	64168320	64271375	185	20	1.4643	0.071554
MTRNR2L4	16	3421053	3422283	6	2	1.464	0.071604
MSL1	17	38278235	38293047	25	4	1.4637	0.071635
SARS2	19	39405904	39421536	31	5	1.4636	0.071653
FSD2	15	83426827	83474850	85	13	1.4633	0.07169
C9orf9	9	135754282	135765419	11	4	1.4632	0.071705
C3orf79	3	153202284	153220486	47	10	1.4632	0.071711
BARX2	11	129245879	129322174	232	42	1.4624	0.071821
SLC16A5	17	73083822	73102257	80	12	1.4624	0.071823
RALBP1	18	9475530	9538106	177	20	1.4618	0.071898
CLPB	11	72003469	72145724	165	8	1.4616	0.071924
NTAN1	16	15131710	15149936	29	3	1.4615	0.071944
POPDC3	6	105605775	105627858	49	5	1.4601	0.072127
POC5	5	74970023	75013313	133	10	1.459	0.072278
ATF3	1	212738676	212794119	184	30	1.4588	0.072316
METTL3	14	21966282	21979517	35	6	1.4587	0.07232
ACTN4	19	39138256	39221336	196	12	1.4586	0.072336
AMPH	7	38423297	38671167	931	90	1.4584	0.072364
SLC6A19	5	1201710	1225232	81	19	1.4572	0.072524
PTPRH	19	55692615	55720874	81	15	1.4572	0.072525
C7orf71	7	26677490	26686924	19	2	1.4572	0.072535
ZNF688	16	30580998	30585243	1	1	1.4569	0.072565
8-Sep	5	132086509	132113976	34	1	1.4568	0.072593
ARID5A	2	97202464	97218375	13	3	1.4566	0.072607
NXPE2	11	114549200	114579357	86	13	1.4566	0.072611
GSR	8	30535578	30585486	101	10	1.4549	0.072846
GIPC3	19	3585557	3593539	17	4	1.4547	0.072877
KRT3	12	53183469	53189892	16	5	1.4542	0.072939
CMC1	3	28282838	28361264	128	13	1.4542	0.072948
FRY	13	32605269	32870794	691	78	1.4536	0.073029
EFR3B	2	25264973	25382004	224	25	1.4534	0.073059
DUSP2	2	96808908	96811206	1	1	1.4531	0.073103
CNBD2	20	34556529	34618622	62	5	1.453	0.073113
ZNF597	16	3486110	3493490	33	4	1.4528	0.073138
PLCB3	11	64018995	64036924	24	8	1.4526	0.073164
PLCH1	3	155197670	155462878	654	35	1.4526	0.073168
OR4A16	11	55110677	55111663	4	2	1.4522	0.07323
MAFF	22	38597939	38612518	27	3	1.4521	0.073232
TRAFD1	12	112563349	112591408	16	3	1.4521	0.073241
C10orf76	10	103605356	103815932	219	24	1.452	0.073256
CDC37L1	9	4679566	4706594	65	6	1.4516	0.073302
LOC100506944	3	88387565	88516299	348	20	1.4511	0.073373
NCL	2	232319459	232329208	20	5	1.4505	0.073466
GPR183	13	99946789	99959749	21	7	1.45	0.073532
NR2F1	5	92919043	92930319	6	2	1.4492	0.073648
PRSS58	7	141951958	141957878	32	5	1.4477	0.073844
OR2M4	1	248402231	248403166	1	1	1.4474	0.073899
CTSB	8	11700033	11725646	129	14	1.4463	0.074046
TMEM206	1	212537816	212588267	96	16	1.4454	0.074176
OTUB1	11	63753325	63765892	16	3	1.4446	0.074287
MTMR11	1	149900543	149908791	11	1	1.4442	0.074339
TAS2R46	12	11213964	11214893	3	2	1.4423	0.074613
HIST1H2BK	6	27106072	27114637	9	3	1.441	0.074799
PRPF4B	6	4021563	4065217	102	8	1.4394	0.075012
SPATA3	2	231860839	231884572	121	8	1.4383	0.07518
OR2T4	1	248524883	248525929	3	1	1.4382	0.075194
CLK1	2	201717732	201729467	10	2	1.4382	0.075194
FCRLA	1	161676762	161684142	31	7	1.4381	0.075207
LOC101929304	16	12664049	12668144	41	5	1.4379	0.075227
HTR3C	3	183770835	183778461	22	5	1.4375	0.075281
BAHD1	15	40733411	40760441	14	3	1.4362	0.075471
FBXO48	2	68689498	68694448	2	1	1.436	0.075496
ARRDC3	5	90664541	90679149	11	3	1.436	0.075499
TMEM41A	3	185207389	185216845	3	1	1.4355	0.075574
ZNF774	15	90895477	90905884	26	4	1.4341	0.075769
RCHY1	4	76404247	76439884	71	8	1.434	0.075792
FAM189A1	15	29412455	29862927	986	82	1.4336	0.075848
LIF	22	30636436	30642840	11	4	1.4332	0.075899
AFF4	5	132211071	132299354	158	9	1.4323	0.076033
CD300A	17	72462509	72480937	60	9	1.4323	0.076033
NPPC	2	232786805	232791038	3	1	1.432	0.076076
TLX1	10	102891061	102897546	14	5	1.4316	0.076132
EXOC3L2	19	45715879	45737469	4	2	1.4316	0.076132
SLC39A14	8	22224762	22291642	211	15	1.4314	0.07616
GTF2I	7	74071991	74175022	44	5	1.4306	0.076279
PIK3R5	17	8782233	8869029	188	33	1.4291	0.076482
DIS3L	15	66585633	66626236	87	14	1.4288	0.076527
KIF25	6	168418553	168445769	60	13	1.4286	0.076553
STK32B	4	5053527	5502728	1259	91	1.4284	0.076584
OR13A1	10	45798102	45811056	34	2	1.428	0.076639
SP7	12	53720359	53730167	4	2	1.4278	0.076676
CMYA5	5	78985659	79096049	286	38	1.4277	0.076696
NUPL2	7	23221446	23240630	50	4	1.4271	0.076771
CDRT4	17	15339332	15370925	63	5	1.427	0.076792
CHST5	16	75562428	75570180	24	4	1.4269	0.0768
RFX6	6	117198376	117253326	149	13	1.4265	0.076867
SLC35F1	6	118228689	118638839	896	84	1.4264	0.076883
CCDC23	1	43272723	43283059	18	4	1.4262	0.076912
RAG1	11	36532053	36601312	84	12	1.4251	0.077058
CDK10	16	89753076	89762772	25	5	1.4251	0.07707
LRRN4CL	11	62453874	62457371	2	1	1.4235	0.077302
GP2	16	20320896	20339684	34	5	1.4233	0.077319
ATCAY	19	3880618	3928080	25	6	1.4231	0.077354
METTL4	18	2537524	2571489	112	11	1.4225	0.077434
PXDN	2	1635659	1748291	302	42	1.4219	0.077527
TGIF2	20	35201876	35222355	7	4	1.4204	0.07774
CCDC63	12	111284757	111345339	115	14	1.4201	0.077795
SEC23IP	10	121652085	121704170	159	10	1.42	0.0778
C14orf177	14	99177950	99184103	13	5	1.4199	0.077815
C1orf131	1	231359509	231376933	29	6	1.4197	0.077848
MAD2L1BP	6	43597279	43608689	11	2	1.4196	0.077869
GEMIN7	19	45579024	45594782	47	5	1.4193	0.077908
C5orf67	5	55809692	55830983	87	19	1.4192	0.077926
CLCN7	16	1494934	1525085	157	14	1.4191	0.077937
EIF5A2	3	170606204	170626426	34	6	1.4187	0.07799
OR2G3	1	247768888	247769817	4	2	1.4184	0.078038
C10orf25	10	45493146	45496470	4	2	1.4178	0.078119
PPP1R2	3	195241221	195270224	64	7	1.4178	0.078124
TRMT112	11	64084163	64085455	3	1	1.4177	0.078132
IL37	2	113670548	113676459	39	3	1.4171	0.078223
SLC35E3	12	69139910	69159853	26	10	1.4157	0.078437
HIST1H2AH	6	27114861	27115341	1	1	1.4154	0.078475
VPS13A	9	79792269	80032399	513	29	1.4154	0.078479
TIMM9	14	58875370	58894232	14	2	1.4143	0.078639
DCUN1D2	13	114110134	114145024	61	9	1.4143	0.078643
STEAP1	7	89783689	89794141	17	4	1.4124	0.078923
ZSCAN32	16	3431661	3451065	40	6	1.4119	0.078985
C6orf15	6	31079000	31080332	17	5	1.4113	0.079081
NOMO1	16	14927643	14990014	2	1	1.4109	0.079141
ANKRD62	18	12093848	12129763	85	4	1.4105	0.079196
ANKRD40	17	48770551	48785270	18	5	1.41	0.079273
C15orf40	15	83657715	83681050	27	8	1.4099	0.079285
DOCK5	8	25042287	25273227	451	51	1.4097	0.079317
GIMAP2	7	150382690	150390729	19	6	1.4093	0.079371
ZKSCAN5	7	99102273	99131445	24	4	1.4088	0.079453
DHX16	6	30620896	30640830	17	6	1.4084	0.079507
DISC1	1	231762561	232177018	861	111	1.4078	0.079591
BDP1	5	70751442	70863649	186	8	1.4076	0.079627
CDH18	5	19473140	20575972	2004	92	1.4071	0.079706
DDX54	12	113594978	113623284	35	2	1.4071	0.079706
SCN9A	2	167051695	167232497	466	48	1.4062	0.07983
PRG4	1	186265405	186283688	22	5	1.4057	0.079914
LRRIQ1	12	85430099	85658235	218	12	1.4053	0.07997
SRP19	5	112196885	112228776	76	4	1.4049	0.080025
ZMAT5	22	30126945	30163000	104	10	1.4041	0.080147
PPARG	3	12329349	12475855	282	21	1.404	0.080164
MGARP	4	140187317	140201492	24	4	1.4039	0.08017
ALDH1L2	12	105413562	105478341	226	24	1.4035	0.080234
OSMR	5	38845960	38935743	212	33	1.4016	0.080522
CTPS1	1	41445007	41478237	72	14	1.4015	0.080535
C16orf82	16	27078219	27080487	2	1	1.4012	0.080572
EFCC1	3	128720131	128759585	42	7	1.4007	0.080657
SPACA7	13	113030649	113089009	147	13	1.4002	0.080729
CCDC27	1	3668965	3688209	40	6	1.3994	0.080853
TMPO	12	98909351	98944157	76	11	1.3988	0.080939
NOTCH3	19	15270444	15311792	24	4	1.3981	0.081034
RRP15	1	218458629	218511325	80	5	1.398	0.081055
RPS5	19	58898636	58906171	16	2	1.3976	0.081113
NBR1	17	41322498	41363707	59	2	1.3976	0.081123
NUP160	11	47799670	47870057	98	8	1.3975	0.081134
PDZD8	10	119029936	119134951	195	11	1.3962	0.081331
NDST4	4	115748931	116035032	595	43	1.396	0.081364
GPRC5A	12	13043956	13066600	62	10	1.3958	0.08139
ZSCAN12	6	28346598	28367544	58	7	1.3948	0.081542
AGBL4	1	48998527	50489626	1557	77	1.3942	0.081633
LOC101926982	2	9789437	9805837	52	9	1.394	0.081661
SIX6	14	60975938	60978525	6	2	1.3933	0.08176
PTPRS	19	5205514	5340814	394	72	1.3926	0.081876
SLCO1B7	12	21168630	21243040	257	16	1.3921	0.081942
PAQR7	1	26187975	26202461	7	2	1.3918	0.081998
TRIM27	6	28870779	28891768	48	8	1.3916	0.082019
DTX3	12	57998110	58003585	5	2	1.3914	0.082057
ZNF677	19	53738638	53758219	81	6	1.3907	0.082159
TPCN1	12	113659260	113736390	108	4	1.3906	0.082181
CILP2	19	19649057	19657468	16	2	1.3889	0.082428
RPAP3	12	48055715	48099844	71	12	1.3887	0.082457
REEP2	5	137774690	137782658	20	4	1.3885	0.082493
SMPD1	11	6411644	6416228	5	1	1.3882	0.082535
TMEM82	1	16068987	16074292	9	2	1.3882	0.082543
OBFC1	10	105637316	105678045	94	9	1.3881	0.082548
LILRA3	19	54799854	54804625	1	1	1.3877	0.082613
TAS2R9	12	10961693	10962767	1	1	1.3874	0.082663
ZNF816-ZNF321P	19	53430388	53466164	42	7	1.386	0.082872
L3HYPDH	14	59925698	59951281	68	8	1.3859	0.082893
RILPL1	12	123955909	124018265	57	6	1.3858	0.082906
MLLT4	6	168227602	168372703	278	17	1.3857	0.082921
CMTR2	16	71315292	71323509	17	4	1.3856	0.082936
ISG20	15	89178904	89198881	71	11	1.3851	0.083012
FKBP1B	2	24272584	24286551	21	4	1.3848	0.083062
INTS8	8	95835518	95892721	160	15	1.3844	0.083121
ABCA3	16	2325879	2390747	55	7	1.3842	0.083142
RASSF7	11	560309	564025	10	4	1.3841	0.083168
HOXC4	12	54388716	54449814	71	10	1.3833	0.083288
ERP29	12	112451152	112461024	8	2	1.3831	0.083317
UBE2E2-AS1	3	23236561	23246268	25	7	1.3825	0.083415
TMED4	7	44617493	44621881	13	4	1.3821	0.083464
CCNH	5	86687310	86708850	5	2	1.3809	0.083651
TSTD2	9	100362362	100395962	22	7	1.38	0.083795
C2orf27A	2	132479973	132524977	42	3	1.3794	0.083882
BRWD1	21	40556102	40685745	309	18	1.3791	0.083931
RGS19	20	62704534	62711356	8	3	1.3786	0.08401
ODF4	17	8243158	8249364	27	3	1.3783	0.08405
PYGO1	15	55836805	55881050	120	7	1.3781	0.084081
CPSF1	8	145618446	145634733	15	2	1.3781	0.084082
KCNK2	1	215178885	215410436	531	34	1.3777	0.084155
CCDC167	6	37450696	37467700	30	7	1.3773	0.084213
TMEM144	4	159122749	159176439	40	6	1.3768	0.084286
MSH6	2	48010221	48034092	72	11	1.3768	0.084291
MTHFR	1	11845787	11866160	74	10	1.376	0.084404
COLCA1	11	111164114	111177104	31	4	1.3759	0.084426
KIF20A	5	137514408	137523404	6	2	1.3748	0.084591
7-Mar	2	160568980	160625084	188	15	1.3746	0.084633
SND1	7	127292043	127732659	512	34	1.3745	0.084648
APOL3	22	36536371	36562225	75	11	1.3743	0.084667
MIER2	19	305575	344791	160	11	1.3743	0.084676
RNF217	6	125283680	125413779	207	32	1.3741	0.084705
THAP6	4	76439654	76468610	47	9	1.374	0.084724
HRG	3	186383747	186396023	27	6	1.3734	0.08482
ATP9A	20	50213314	50384908	615	39	1.3728	0.0849
DKK4	8	42231586	42234674	6	2	1.3719	0.085051
PRRC2A	6	31588450	31605554	53	11	1.3713	0.085141
CMTR1	6	37400907	37450637	46	8	1.3713	0.085142
UBXN2A	2	24150132	24223701	210	16	1.3709	0.0852
ZNF593	1	26496388	26497364	4	2	1.3707	0.085228
HAPLN4	19	19366450	19373596	13	1	1.3706	0.085243
BBIP1	10	112658488	112679124	37	8	1.3704	0.085276
KCNIP2	10	103585731	103603769	23	7	1.3695	0.085426
CCNI2	5	132083137	132089856	5	1	1.3692	0.085475
SMCO1	3	196233750	196242237	9	1	1.3688	0.085524
CBX3	7	26240831	26253227	20	3	1.3674	0.085754
OTUD7B	1	149912229	149982686	42	4	1.3672	0.085786
HAUS1	18	43684298	43708299	57	7	1.3669	0.085835
CTCFL	20	56071021	56100708	90	19	1.3665	0.085892
NCF4	22	37257030	37274059	41	6	1.3662	0.085933
OGDH	7	44646104	44748669	130	15	1.366	0.085966
C17orf82	17	59489112	59490641	1	1	1.366	0.08597
PRSS38	1	228003418	228034171	106	17	1.3658	0.086006
FAM26E	6	116832808	116839709	17	4	1.3656	0.086029
ZNF507	19	32836514	32878573	76	12	1.3651	0.086117
PRSS22	16	2902728	2908625	10	3	1.3649	0.086147
IFNA6	9	21350317	21350886	1	1	1.3646	0.086187
ESPL1	12	53662083	53687427	22	2	1.3637	0.086324
RHOC	1	113243749	113250025	14	4	1.3635	0.086367
PDZD2	5	31639345	32111038	1283	198	1.3627	0.086491
PPP1R14D	15	41107643	41121283	14	3	1.3612	0.086723
RASGEF1B	4	82347547	82393082	76	11	1.3612	0.086727
ZNF77	19	2933216	2944969	7	1	1.361	0.086762
GNPDA1	5	141380234	141392620	14	5	1.3608	0.086781
AMICA1	11	118064442	118095809	74	6	1.3606	0.086816
JUNB	19	12902310	12904125	1	1	1.3605	0.086834
SART3	12	108915991	108955165	117	9	1.3604	0.086854
PDXDC1	16	15068448	15131552	19	5	1.3604	0.086857
BTN3A3	6	26440700	26453643	29	6	1.3603	0.086865
SNX8	7	2291405	2354099	134	16	1.3603	0.086867
LDB2	4	16503164	16900424	797	114	1.3603	0.08687
RNASE3	14	21359562	21360507	2	1	1.3597	0.086958
UNC5CL	6	40994640	41006938	13	2	1.3594	0.087014
LOC729800	10	124578332	124585964	30	2	1.3583	0.087182
AFM	4	74347462	74369718	28	3	1.3583	0.08719
TFAP2B	6	50786439	50815326	60	10	1.3579	0.087243
ZNF331	19	54024177	54083523	212	22	1.3573	0.08735
C9orf91	9	117373706	117408703	161	14	1.357	0.087393
ZCCHC10	5	132332677	132362275	56	2	1.3559	0.087566
LOC101929097	19	2511216	2513569	4	1	1.3546	0.087776
UQCRQ	5	132202319	132204536	6	2	1.3531	0.088005
ASH2L	8	37962483	37997598	5	2	1.3531	0.088008
IHH	2	219919142	219925238	11	2	1.3525	0.088101
PRM3	16	11367141	11367452	2	1	1.3522	0.088157
VRK2	2	58273777	58387055	143	19	1.3519	0.088202
CFLAR	2	201980877	202037411	92	8	1.3509	0.08836
ZMYM1	1	35525387	35581460	27	2	1.3507	0.088394
PLN	6	118869442	118881587	20	5	1.3507	0.088402
IRS1	2	227596033	227664545	96	6	1.3503	0.088457
KCNC1	11	17757495	17804602	95	13	1.35	0.088511
TMEM106A	17	41363865	41372061	7	1	1.3497	0.08855
SCD	10	102106772	102124588	15	4	1.3495	0.088582
CSF1R	5	149432854	149492935	158	27	1.3494	0.088606
SPOCK1	5	136310987	136835018	1187	85	1.3487	0.088715
ZNF93	19	20011722	20046382	61	8	1.3487	0.088722
KIF6	6	39302876	39693181	919	79	1.3481	0.088816
KMT2D	12	49412758	49453935	28	5	1.3478	0.088866
BEND3	6	107386385	107436371	79	12	1.3472	0.088963
ELP2	18	33709837	33754688	117	11	1.3468	0.089029
MRPL37	1	54665840	54691407	63	10	1.3468	0.08903
RPUSD4	11	126071989	126081587	22	6	1.3452	0.089286
KCNH5	14	63173291	63511956	775	64	1.3451	0.089304
BSPH1	19	48471303	48495427	45	9	1.3447	0.089366
C1QTNF9B-AS1	13	24463028	24466242	4	2	1.3444	0.08941
TNP1	2	217724181	217724782	1	1	1.3433	0.089585
CNTD2	19	40728115	40732674	6	3	1.3432	0.089606
DNAI1	9	34458750	34520987	92	13	1.343	0.089628
TMEM127	2	96915946	96931751	8	3	1.3422	0.089771
CHAD	17	48541853	48547242	9	3	1.3421	0.08979
ASB1	2	239335382	239360891	101	11	1.3419	0.089817
PCSK5	9	78505560	78977255	1439	216	1.3417	0.089841
KIF28P	1	246934900	247003474	232	26	1.3412	0.089935
SAPCD1	6	31730773	31732627	3	2	1.3409	0.08997
TXNDC5	6	7881483	7911047	69	8	1.3395	0.090211
OR6T1	11	123813574	123814545	3	1	1.3392	0.090257
BANK1	4	102711764	102995969	528	36	1.3385	0.090372
HSPA1L	6	31777396	31790093	26	11	1.3383	0.090405
TMEM184C	4	148538539	148556674	2	1	1.3381	0.090433
LYSMD1	1	151132224	151138424	3	1	1.338	0.090443
L2HGDH	14	50704285	50778947	142	11	1.3379	0.090461
PCGF1	2	74732170	74735707	2	1	1.3378	0.090483
FUS	16	31191431	31206192	4	1	1.3378	0.090485
UBE2Q2	15	76135622	76193388	74	8	1.3375	0.090523
SULT1C2	2	108905095	108926371	47	9	1.3375	0.090537
ARID3A	19	925733	972816	62	7	1.3369	0.09063
SLCO5A1	8	70584110	70747299	324	34	1.3368	0.090645
CCDC33	15	74528630	74628813	221	22	1.3364	0.090703
ZNF276	16	89786393	89807333	94	12	1.3363	0.090732
HSPA14	10	14880159	14913740	34	5	1.3363	0.090733
TRIP6	7	100464950	100471076	13	5	1.336	0.090782
SLBP	4	1694527	1714421	35	6	1.3358	0.09081
TRAM1L1	4	118004710	118006736	1	1	1.3349	0.090948
COMP	19	18893583	18902114	11	4	1.3349	0.090953
POU4F2	4	147560045	147563623	5	1	1.3347	0.09098
SLC26A2	5	149340300	149366963	29	4	1.3344	0.091035
KIAA2013	1	11979645	11986485	18	5	1.3336	0.091172
CNTN2	1	205012340	205047173	110	13	1.3332	0.091228
SFRP4	7	37945534	37956525	51	6	1.3331	0.09125
CLEC11A	19	51226588	51228981	1	1	1.3331	0.09125
SEC14L1	17	75084725	75213183	337	44	1.333	0.091263
BRINP1	9	121928907	122131739	383	45	1.333	0.091272
ARFGAP2	11	47185849	47199054	17	5	1.3304	0.091694
OR5L2	11	55594695	55595630	4	2	1.3303	0.091708
TNFAIP8L2-SCNM1	1	151129105	151142773	6	3	1.3298	0.091793
C19orf12	19	30189793	30206696	53	11	1.3295	0.091839
PANK3	5	167982628	168006614	24	4	1.329	0.091919
RIPK2	8	90769335	90803292	74	9	1.3289	0.091947
OVCA2	17	1945277	1946725	4	1	1.3288	0.091951
TDGF1	3	46616045	46623953	37	4	1.3283	0.092035
EIF3M	11	32605313	32624037	45	9	1.3277	0.092134
ACADM	1	76190043	76229355	131	11	1.3268	0.092286
LPCAT1	5	1461542	1525644	232	39	1.3267	0.092302
SLC39A8	4	103172198	103266655	234	30	1.3267	0.092312
TMEM98	17	31254928	31268667	36	7	1.3265	0.092332
PAK1	11	77033060	77185108	176	9	1.3245	0.092665
RASSF6	4	74437267	74486348	108	7	1.3241	0.092743
NME5	5	137450861	137475132	27	5	1.3239	0.09277
CELF3	1	151672534	151689290	29	4	1.3231	0.092907
HOXC5	12	54410642	54429145	33	5	1.3227	0.092974
DISP2	15	40650434	40663256	27	7	1.3225	0.093001
SLC27A5	19	59009700	59023432	16	5	1.3223	0.09303
CLCNKA	1	16348486	16360548	57	8	1.3219	0.093106
PRF1	10	72357104	72362531	11	4	1.3208	0.093279
RTP1	3	186915274	186919253	5	2	1.3208	0.093284
MRPL54	19	3762665	3767563	13	3	1.3207	0.093305
TSEN54	17	73512609	73520821	42	7	1.3206	0.09331
HINFP	11	118992233	119005765	27	3	1.3203	0.09336
OR5AU1	14	21623096	21624184	1	1	1.3198	0.093459
HIST1H1B	6	27834570	27835359	4	2	1.3192	0.093544
RALY	20	32581458	32670991	92	8	1.3189	0.093594
HECTD4	12	112597992	112820113	129	6	1.3189	0.093602
IQCD	12	113633246	113659086	38	2	1.3182	0.09371
CNST	1	246729639	246831884	184	20	1.3181	0.093734
STK17B	2	196998307	197036336	105	6	1.3177	0.093801
KDM3B	5	137688285	137772716	165	19	1.3177	0.093807
JRKL	11	96123158	96126727	3	2	1.3174	0.093854
MOGS	2	74688184	74692537	2	1	1.3169	0.09394
ANKRD45	1	173577475	173639001	47	8	1.3168	0.093948
NOM1	7	156742417	156765876	125	11	1.3165	0.093996
POLB	8	42195973	42229331	45	5	1.3158	0.094122
MUC3A	7	100547086	100611617	30	9	1.3153	0.094197
FBXO38	5	147763498	147822399	51	2	1.3152	0.094223
SMIM8	6	88032306	88052043	62	7	1.3147	0.094305
CDK5RAP2	9	123151147	123342448	180	16	1.3147	0.09431
C10orf91	10	134258714	134261825	1	1	1.3146	0.094324
MUC13	3	124624289	124653595	94	16	1.3142	0.094391
RUSC1-AS1	1	155290251	155293938	1	1	1.3131	0.094566
NHEJ1	2	219940046	220025587	128	7	1.3128	0.094632
OLFM3	1	102268126	102462790	536	59	1.3124	0.09469
CTDSP1	2	219263061	219270664	12	3	1.3123	0.094711
WIBG	12	56295197	56321697	11	4	1.3119	0.094785
SEMA6C	1	151104161	151119146	28	4	1.3116	0.094832
ELAVL1	19	8023457	8070529	78	8	1.311	0.094921
COL6A5	3	130064359	130203690	329	25	1.3108	0.094967
CHSY3	5	129240389	129522327	430	24	1.3107	0.094972
PROK2	3	71820806	71834357	26	7	1.3107	0.094981
FAM159A	1	53098961	53133252	64	13	1.3105	0.095006
OR6C76	12	55820038	55820976	1	1	1.3103	0.095045
PCYT1A	3	195961239	196014623	109	10	1.3102	0.095065
LEF1	4	108968701	109090112	181	15	1.3093	0.095217
CD70	19	6582969	6591163	16	3	1.309	0.095271
RAB13	1	153954093	153958853	2	1	1.3082	0.095394
ASNSD1	2	190526125	190535557	17	4	1.3081	0.095427
PATE4	11	125703211	125709967	29	6	1.308	0.095433
OR2L2	1	248201474	248202607	1	1	1.3077	0.095486
ASB17	1	76384558	76398116	46	9	1.3071	0.095592
HSPA1A	6	31782952	31785719	4	2	1.3068	0.095637
ZDHHC5	11	57435223	57468659	40	6	1.3068	0.095649
IFNA8	9	21409146	21410184	1	1	1.3067	0.095665
BRCA2	13	32889617	32973809	157	18	1.3063	0.095717
PADI2	1	17393256	17445948	196	11	1.306	0.095782
MTRF1L	6	153308400	153323925	43	7	1.3057	0.095831
PHIP	6	79644136	79788011	223	19	1.3054	0.095882
HIST1H2AL	6	27833107	27833576	2	1	1.3045	0.096037
ARC	8	143692405	143695833	10	3	1.3041	0.096097
TCAF1	7	143548461	143599278	29	6	1.304	0.09611
ACSF2	17	48503519	48552200	96	10	1.304	0.096114
REEP5	5	112212081	112258339	100	5	1.3037	0.096172
IGHMBP2	11	68671319	68708070	87	9	1.3036	0.096184
REC8	14	24641062	24649735	17	4	1.3022	0.096419
SMARCE1	17	38781214	38805658	25	4	1.3014	0.096555
COX6B1	19	36139125	36149686	22	6	1.3014	0.096561
ZNF784	19	56132107	56135941	4	1	1.3011	0.096604
AGAP2	12	58117544	58135984	18	4	1.3007	0.096679
XXYLT1	3	194789008	194991895	538	44	1.3006	0.096704
PVRL3	3	110790606	110913017	81	7	1.3005	0.096709
ANTXR1	2	69240276	69476459	513	70	1.3001	0.096786
MTMR9	8	11142000	11185655	95	7	1.2999	0.096821
C20orf78	20	18790372	18810839	53	12	1.2996	0.096866
ZNF527	19	37862007	37883967	28	6	1.2995	0.096879
LTBP2	14	74964886	75079034	222	26	1.2995	0.096893
SLC11A1	2	219246752	219261617	17	4	1.2994	0.096897
CSNK1G3	5	122847793	122952739	143	10	1.2989	0.096992
C19orf47	19	40826967	40854434	47	8	1.2986	0.09704
FOLR3	11	71846771	71850934	14	1	1.2984	0.097071
SV2A	1	149874870	149889434	11	2	1.2984	0.09708
MTX3	5	79272539	79287088	26	4	1.2975	0.097224
SERPINB11	18	61370194	61391123	100	5	1.2974	0.097245
TMPRSS4	11	117947727	117996323	182	18	1.2971	0.097294
PYDC2	3	191178952	191179245	1	1	1.2969	0.097325
HIST1H2BN	6	27805544	27821533	24	4	1.2969	0.097334
NKD2	5	1008941	1038927	63	7	1.2958	0.097526
SLC1A2	11	35272752	35441610	450	38	1.2956	0.097559
GFPT1	2	69546901	69614386	106	5	1.2951	0.097635
ELF3	1	201979647	201986316	9	3	1.2947	0.09771
GUCD1	22	24936406	24951901	14	3	1.2942	0.097799
TMEM253	14	21567096	21571883	4	2	1.294	0.097826
SSRP1	11	57093459	57103351	14	2	1.294	0.097838
NUP153	6	17615266	17707065	151	16	1.2931	0.097994
GABRA5	15	27111866	27194357	10	2	1.2929	0.098028
YJEFN3	19	19639670	19648393	14	2	1.2926	0.09808
HIATL1	9	97136833	97223202	176	16	1.2917	0.098234
NEDD9	6	11183531	11382581	459	67	1.2915	0.098264
SUDS3	12	118814358	118855840	78	4	1.2913	0.098303
MALT1	18	56338618	56417371	182	18	1.2908	0.098381
SRRM2	16	2802330	2821413	10	3	1.2905	0.098443
SEZ6L	22	26565440	26779563	687	91	1.2892	0.098669
NFU1	2	69623245	69664760	82	5	1.289	0.098696
POMGNT2	3	43120721	43147575	41	7	1.289	0.098702
PSG8	19	43256839	43269831	31	2	1.2887	0.09875
GABRA4	4	46920917	46996424	212	19	1.2885	0.098778
UCN3	10	5406976	5416169	26	3	1.2885	0.098793
FAM162A	3	122103023	122128961	59	8	1.2878	0.098906
CNEP1R1	16	50059121	50070999	19	3	1.2871	0.099037
ADCY5	3	123001143	123167924	285	21	1.286	0.099216
FCGRT	19	50015536	50029685	25	4	1.2856	0.099294
KLRC2	12	10583198	10588780	2	1	1.2856	0.099299
GOLGA7	8	41348081	41368499	53	9	1.285	0.099388
OR4C6	11	55432643	55433572	1	1	1.2847	0.099444
OR2T12	1	248457918	248458880	2	1	1.2847	0.099448
PLA2G6	22	38507502	38577857	233	14	1.2847	0.099457
POLR1C	6	43484777	43497114	16	4	1.2846	0.099463
SLC29A2	11	66129992	66139961	14	2	1.2845	0.099478
TIMM21	18	71815746	71826204	43	4	1.2844	0.099497
MMP21	10	127455022	127464390	4	2	1.2837	0.099628
MMP12	11	102733464	102745764	18	6	1.2832	0.099707
EMC10	19	50979736	50986608	11	3	1.2824	0.099849
UNC13C	15	54270557	54920806	2153	145	1.2819	0.099947
TRIM26	6	30152232	30181271	94	11	1.2816	0.099984
DRAM1	12	102271105	102317401	195	15	1.2811	0.10009
C7	5	40909599	40983041	271	26	1.2808	0.10014
DYTN	2	207516345	207583120	244	29	1.2805	0.10018
BMF	15	40380091	40401088	25	5	1.2804	0.10021
SPDYE1	7	44038552	44049723	3	1	1.2801	0.10026
TOMM34	20	43570771	43589114	17	3	1.2798	0.1003
ZNF37A	10	38383264	38412280	85	5	1.2797	0.10033
FCRL1	1	157764193	157789940	59	5	1.2792	0.10041
ARL8A	1	202102532	202113871	14	3	1.2792	0.10041
POLR3A	10	79734907	79789298	44	4	1.2792	0.10042
HIST1H1D	6	26234440	26235216	3	1	1.2785	0.10053
ESRRB	14	76837690	76968182	365	49	1.2781	0.10061
LUZP2	11	24518516	25104186	1920	123	1.2779	0.10064
IKZF3	17	37913968	38020441	203	5	1.2777	0.10068
TUBGCP5	15	22833395	22873891	55	5	1.2775	0.10071
HCN4	15	73612200	73661605	100	15	1.2775	0.10071
ATAD2B	2	23971534	24149978	417	22	1.2774	0.10073
STXBP4	17	53046119	53241646	383	16	1.2769	0.10083
UFSP1	7	100486344	100487339	2	1	1.2767	0.10085
ADAMTS10	19	8645124	8675588	11	3	1.2766	0.10087
TRIM72	16	31225342	31236510	4	1	1.2764	0.10091
PSG7	19	43428284	43441330	51	2	1.276	0.10098
STK11IP	2	220462593	220481173	3	1	1.2757	0.10102
TRIM59	3	160153291	160167626	21	5	1.2754	0.10108
MEF2D	1	156433513	156470634	54	6	1.2749	0.10118
C2orf80	2	209030071	209054969	87	13	1.2742	0.1013
ZNF865	19	56114880	56129911	19	7	1.2737	0.10139
MC3R	20	54823788	54824871	2	1	1.2737	0.10139
HIST2H2BE	1	149856010	149858232	2	1	1.2736	0.10141
OR6C70	12	55862984	55863922	3	2	1.2732	0.10147
DPYD	1	97543299	98386615	1567	136	1.2731	0.10149
CCL27	9	34661893	34662689	2	1	1.2731	0.10149
HPGD	4	175411328	175444049	104	20	1.2727	0.10156
HIST1H2BJ	6	27093912	27100743	6	2	1.2727	0.10156
TBX15	1	119425666	119532179	266	30	1.2723	0.10164
FAM198B	4	159045732	159094202	35	5	1.2714	0.1018
WBP4	13	41634973	41658142	12	5	1.2713	0.10181
SUGP1	19	19387320	19431321	73	7	1.2709	0.10188
ANKAR	2	190539018	190625919	81	7	1.2705	0.10196
RPTOR	17	78518625	78940173	1489	92	1.2703	0.10199
LMAN2	5	176758563	176778885	21	3	1.2699	0.10206
ELOF1	19	11663858	11670051	7	2	1.2695	0.10214
APOL5	22	36113919	36125530	46	5	1.2692	0.10219
PAPD5	16	50186829	50269221	113	10	1.2688	0.10225
IKBKB	8	42128820	42190171	74	6	1.2688	0.10226
ASXL1	20	30946147	31027122	74	4	1.2688	0.10226
COL22A1	8	139600478	139926236	718	94	1.2684	0.10232
LPAR3	1	85279086	85358896	206	41	1.2678	0.10243
IQCF1	3	51928892	51937386	15	2	1.2678	0.10244
LOC101929552	17	80671785	80674324	9	2	1.2676	0.10246
CCDC58	3	122078436	122102074	49	8	1.2674	0.10251
SUN1	7	855194	914557	198	16	1.2673	0.10252
ADAMTS7	15	79051545	79103805	119	8	1.2666	0.10265
ALDOB	9	104182842	104198062	42	7	1.2661	0.10274
MEFV	16	3292028	3306648	36	4	1.2658	0.10279
ZNF805	19	57752053	57774106	76	8	1.2652	0.1029
BOLA1	1	149871110	149872348	1	1	1.2648	0.10297
TBC1D28	17	18538738	18547740	2	1	1.2648	0.10298
TMEM30A	6	75962638	75994632	37	3	1.2646	0.10301
TMCO3	13	114145308	114204544	357	14	1.2644	0.10305
NME1-NME2	17	49230897	49249105	51	9	1.2639	0.10314
IGFBP6	12	53491436	53496128	4	2	1.2634	0.10323
CRTC3	15	91073118	91188577	271	17	1.2628	0.10332
PRICKLE1	12	42852140	42983572	353	44	1.2621	0.10346
SP3	2	174771187	174830430	146	19	1.2605	0.10374
ARVCF	22	19954126	20004325	179	21	1.2604	0.10377
FANCE	6	35420116	35434918	34	5	1.2596	0.1039
GNPTAB	12	102139275	102224645	142	15	1.2596	0.1039
TSKU	11	76493357	76509198	42	6	1.2594	0.10393
CD3G	11	118215032	118224497	16	4	1.2594	0.10394
PDS5B	13	33160564	33352158	267	7	1.2592	0.10398
BAG6	6	31606805	31620953	39	11	1.2584	0.10412
ZDBF2	2	207139523	207179162	46	5	1.2581	0.10418
TACC2	10	123748689	124014057	782	113	1.2579	0.10421
C11orf80	11	66512207	66613997	70	13	1.2577	0.10426
ACAN	15	89346674	89418585	178	27	1.2575	0.10428
PCED1B	12	47473386	47630446	403	44	1.2574	0.1043
CEACAM16	19	45202421	45213986	22	7	1.2573	0.10431
IFNA4	9	21186617	21187598	2	1	1.2573	0.10432
FMN1	15	33057745	33486934	1578	159	1.2569	0.10439
KDM5A	12	389223	498620	169	6	1.2567	0.10444
ELAC2	17	12894929	12921381	141	6	1.2565	0.10447
AGPAT1	6	32135983	32145888	20	8	1.2551	0.10472
DNAAF1	16	84178865	84211524	134	21	1.2548	0.10478
COL4A2	13	110959631	111165374	721	89	1.2537	0.10497
RITA1	12	113623342	113630169	10	2	1.2531	0.10509
MAPK1IP1L	14	55518362	55536912	20	4	1.2529	0.10512
ZNF254	19	24014991	24312770	768	37	1.2525	0.10519
MEAF6	1	37955561	37980420	71	11	1.2513	0.10541
PCP2	19	7696501	7701282	20	1	1.2511	0.10545
ISCU	12	108955239	108963160	22	4	1.251	0.10547
CTBP1	4	1205228	1242908	100	12	1.2496	0.10573
AMZ2	17	66202127	66253305	229	24	1.2495	0.10573
TMPRSS3	21	43791996	43816955	85	20	1.2492	0.10579
MYH2	17	10424465	10453017	51	4	1.249	0.10583
PSMG2	18	12658738	12725739	148	10	1.249	0.10584
TRIM46	1	155145702	155157447	9	3	1.2482	0.10598
KRTAP3-1	17	39164773	39165366	4	1	1.2481	0.10599
ZNF85	19	21106059	21133503	135	7	1.2479	0.10604
EGFL8	6	32132382	32136062	9	3	1.2474	0.10613
PSG3	19	43225794	43244668	23	2	1.2468	0.10624
FCRLB	1	161691598	161697933	29	8	1.2455	0.10648
CLP1	11	57425216	57429337	3	2	1.2446	0.10664
AFAP1	4	7760440	7941653	864	64	1.2444	0.10668
UHRF2	9	6413151	6507054	214	15	1.2441	0.10673
LONRF2	2	100889753	100939195	144	7	1.2439	0.10676
GCSAM	3	111839688	111852453	29	7	1.2434	0.10687
PRDX1	1	45976707	45988562	30	3	1.2431	0.10691
VAV2	9	136627016	136857496	688	78	1.2431	0.10691
NECAB1	8	91803921	91971630	274	11	1.2431	0.10692
NFAM1	22	42776413	42833086	176	23	1.243	0.10694
MCMBP	10	121588916	121633140	118	9	1.2427	0.10698
GRAMD3	5	125695788	125829853	237	43	1.242	0.10711
SERPINB4	18	61304493	61311502	3	1	1.2419	0.10713
ZNF324	19	58978412	58984945	5	3	1.2416	0.10719
TM6SF2	19	19374841	19384074	17	3	1.2413	0.10725
RAB22A	20	56884771	56942563	153	17	1.2407	0.10735
TMCC3	12	94960900	95044324	251	32	1.2406	0.10738
VPS13D	1	12290101	12572099	162	13	1.2398	0.10752
AMER2	13	25735817	25746426	15	2	1.2397	0.10754
LIPT2	11	74202923	74204755	4	2	1.2395	0.10758
BAX	19	49458117	49465055	1	1	1.2394	0.10759
AGPAT5	8	6565878	6619024	138	12	1.2392	0.10763
MYLPF	16	30386123	30389310	1	1	1.2389	0.1077
DUS3L	19	5785151	5791249	18	3	1.2386	0.10776
IRAK1BP1	6	79577261	79714545	207	18	1.2385	0.10777
TRAPPC2L	16	88923465	88929086	20	3	1.2384	0.10778
RRAGC	1	39303869	39325495	41	9	1.2379	0.10788
RAB35	12	120532899	120554643	48	8	1.2376	0.10793
LDAH	2	20883788	21022890	251	30	1.2376	0.10794
PLLP	16	57290009	57318584	80	10	1.2363	0.10818
KCNK12	2	47747914	47797470	84	21	1.236	0.10822
PRRT1	6	32116140	32119720	1	1	1.2357	0.10829
KRT222	17	38811872	38821416	11	1	1.2348	0.10844
RNF14	5	141346402	141369856	55	6	1.2348	0.10845
KLHL36	16	84682131	84701187	59	9	1.2342	0.10857
UBE2E1	3	23847384	23933131	142	17	1.2338	0.10865
IL17A	6	52051185	52055436	6	2	1.2337	0.10865
SEMA6D	15	47476403	48066420	1298	74	1.2334	0.10871
ITPRIP	10	106069454	106098251	42	5	1.2324	0.10889
UBASH3A	21	43823971	43867790	197	22	1.2321	0.10896
SUGCT	7	40174575	40900366	961	91	1.2314	0.10909
RPL11	1	24018269	24022915	3	1	1.231	0.10916
TP53I13	17	27894198	27900175	7	2	1.2304	0.10927
WNK1	12	861759	1020618	252	20	1.2287	0.10959
ZNF584	19	58919245	58929694	31	3	1.2284	0.10964
EIF4ENIF1	22	31835345	31885936	81	13	1.228	0.10973
KLK11	19	51525487	51531290	4	2	1.2269	0.10993
MXD1	2	70142173	70170077	42	3	1.2265	0.11001
DDX19B	16	70323670	70367735	17	6	1.2264	0.11002
ZNF726	19	24097684	24116769	42	7	1.2262	0.11007
FOXP4	6	41514164	41570122	122	13	1.226	0.11011
FAM24B	10	124608610	124639157	15	7	1.2257	0.11015
LYRM4	6	5047395	5261172	637	58	1.2252	0.11024
RCN2	15	77223962	77242601	19	7	1.225	0.11029
NAT8L	4	2061239	2070816	1	1	1.2247	0.11035
TRIM45	1	117653677	117664411	19	4	1.2245	0.11038
BRMS1	11	66104804	66112596	13	3	1.2245	0.11039
DBX2	12	45408539	45444882	73	6	1.2241	0.11046
ADGRG1	16	57653442	57698944	127	23	1.2237	0.11054
RALGPS1	9	129677053	129985445	414	21	1.2234	0.11059
KRTAP12-2	21	46086106	46086844	9	3	1.2233	0.11061
S100A7L2	1	153409471	153412503	5	2	1.2222	0.11081
TCTN2	12	124155660	124192950	111	3	1.2221	0.11084
CEP83	12	94702056	94853764	242	25	1.2219	0.11088
PARP9	3	122246757	122283523	70	9	1.2218	0.1109
RHOJ	14	63671080	63760230	191	17	1.2215	0.11094
OSBPL3	7	24836159	25019818	425	61	1.2212	0.11101
BNC1	15	83924655	83953468	36	6	1.2211	0.11101
KCNE4	2	223916648	223920355	9	2	1.2208	0.11107
ZNF132	19	58944181	58951589	12	3	1.2208	0.11108
MUM1	19	1354976	1378430	27	4	1.2203	0.11117
[truncated: 15,642 more rows]
