# Supplementary material for: Identification of novel locus associated with coronary artery aneurysms and validation of loci for susceptibility to Kawasaki disease
Source: Eur J Hum Genet. 2021 Mar 26;29(12):1734–44. doi: 10.1038/s41431-021-00838-5 (PMC7994355; doi:10.1038/s41431-021-00838-5)
Supplement: Supplementary file 5 — Supplementary Table 12 [file 41431_2021_838_MOESM5_ESM.csv]

Supplementary Table 12. Association of SNVs reported in Bugner et al for association with KD susceptibility in our European meta-analysis.
					Khor data				New data
Chr	POS	ID	Ref	Effect	OR	SE	P	Score	Info	P	meta Z	meta P
1	220658889	rs3842967:T	C	T	0.972980336	0.0908383	0.763005	9.88436	75.5813	0.255559	0.544882725	0.585834178
2	123762542	rs10183521:T	C	T	1.03606	0.0764646	0.643166	14.0908	107.856	0.174849	1.257596749	0.20853763
2	5996357	rs6432366:G	C	G	1.09561	0.0762729	0.231257	4.25136	106.372	0.680188	1.161541013	0.245421955
3	55063628	rs358056:A	C	A	0.892589	0.0887542	0.200451	0.628419	81.8562	0.944625	-0.897791166	0.369296895
3	139719365	rs16849640:T	A	T	1.09038	0.142005	0.542299	-4.87784	29.0668	0.365597	-0.161042918	0.872059598
3	174893775	rs17531088:T	C	T	1.14436	0.0764698	0.077837	7.88921	106.509	0.444608	1.817093988	0.069202723
3	97711997	rs937130:A	G	A	0.987419	0.0778066	0.870743	-14.928	103.756	0.142775	-1.109213642	0.267338029
4	114504161	rs17531554:T	C	T	1.00636	0.0961409	0.947383	9.56268	65.524	0.237463	0.84604112	0.397529805
4	20767702	rs16869942:G	C	G	1.20971	0.215813	0.377701	0.80875	10.9845	0.807216	0.815603105	0.414727173
4	54426184	rs4864471:T	G	T	1.26133	0.109385	0.0338002	-4.37246	46.7507	0.522506	1.134472137	0.256596555
5	32028649	rs4333331:G	C	G	1.049537102	0.0774511	0.532458	6.83899	98.0305	0.489732	0.926827926	0.354015883
6	170184383	rs7739088:G	A	G	1.0436	0.0912149	0.63991	-2.30548	75.8355	0.791208	0.16650664	0.867758258
6	36933170	rs7755143:T	C	T	1.0103	0.102401	0.920271	9.10676	59.4498	0.237561	0.871034788	0.383735159
6	150471263	rs1408505:T	C	T	0.989045	0.0928904	0.905602	0.971088	84.4198	0.915828	-0.016167169	0.987101027
6	160207049	rs2273828:C	T	C	1.013363221	0.07629	0.861861	7.60814	110.006	0.468214	0.617989806	0.536582058
6	7427350	rs9392158:G	T	G	1.39175	0.118313	0.00520616	7.75539	33.4495	0.179941	2.966656882	0.003010567
7	110023361	rs17157642:G	A	G	0.937071	0.103646	0.530596	12.9923	58.2128	0.0885969	0.686614651	0.492325593
7	14477107	rs196751:C	T	C	0.965306871	0.0760972	0.642678	-5.63272	113.878	0.597614	-0.69859858	0.484802932
7	7415859	rs17167055:G	A	G	1.11278	0.166616	0.521297	5.42732	21.153	0.237981	1.269695904	0.204192972
7	47710788	rs10046555:G	A	G	0.964757412	0.104778	0.732049	-0.736954	58.0166	0.922923	-0.317949908	0.750522934
8	108251913	rs1010824:A	G	A	0.787326	0.109279	0.0286627	3.63391	60.1521	0.639397	-1.298284039	0.194189749
8	108252238	rs6469101:A	G	A	0.786117	0.109222	0.0275723	4.17224	61.1448	0.593641	-1.26563327	0.205644409
8	3898329	rs2912272:G	T	G	0.778955732	0.118172	0.0345272	-1.85168	38.1509	0.764339	-1.762091551	0.078053831
9	107789252	rs328879:G	A	G	1.043235867	0.0814698	0.603376	4.42469	100.064	0.658251	0.681906833	0.495297864
9	122450340	rs10984642:T	C	T	1.04341	0.110021	0.699352	5.25067	37.5791	0.391706	0.86306967	0.388099163
9	29767803	rs16915269:G	C	G	1.38822	0.121	0.00671025	-3.31876	38.5266	0.59287	1.639401391	0.101129692
12	5272124	rs11063543:C	A	C	0.977482	0.104967	0.828228	4.9668	61.657	0.527037	0.266827439	0.789602027
12	77134151	rs10862477:G	C	G	1.2194	0.0834179	0.0174131	-1.62764	83.874	0.85894	1.634603232	0.10213225
13	98786532	rs285032:C	T	C	0.994454	0.0773569	0.942692	-13.8557	105.804	0.17797	-0.962213337	0.335942451
14	43486968	rs7151781:C	T	C	1.15731	0.0780342	0.0611782	14.7446	106.804	0.15366	2.344402839	0.019057575
15	46097051	rs2899383:G	A	G	1.114483041	0.0800813	0.175894	-20.3313	100.243	0.0422886	-0.371878823	0.709983073
15	59315884	rs4775110:C	G	C	0.951057	0.0805488	0.533288	4.44971	95.7749	0.64934	-0.15280519	0.878551905
16	73009024	rs7199343:T	A	T	0.858174	0.0819849	0.0621022	4.22145	100.393	0.673524	-1.092180309	0.274753856
16	73009698	rs10852516:C	T	C	0.882256	0.080124	0.117938	3.12633	101.904	0.75679	-0.944621643	0.344852074
16	72999765	rs11075953:G	A	G	0.880789	0.0795673	0.110636	4.00607	106.836	0.698328	-0.915558157	0.359898686
16	74506447	rs8059315:C	G	C	1.19644	0.09523	0.0596549	-5.15715	62.3367	0.513635	0.948793279	0.342725761
17	52473552	rs7208206:G	T	G	0.898516	0.220184	0.626961	-4.94008	12.235	0.157858	-1.311844624	0.189572565
