# Supplementary material for: Identification of novel locus associated with coronary artery aneurysms and validation of loci for susceptibility to Kawasaki disease
Source: Eur J Hum Genet. 2021 Mar 26;29(12):1734–44. doi: 10.1038/s41431-021-00838-5 (PMC7994355; doi:10.1038/s41431-021-00838-5)
Supplement: Supplementary file 6 — Supplementary Table 15 [file 41431_2021_838_MOESM6_ESM.xlsx]

## Sheet: GWAS Atlas PheWAS Table
Supplementary Table 15. GWAS Atlas PheWAS (https://atlas.ctglab.nl/): SNV that had immunological traits with p<5.0E-05
Immunological or cardiovascular traits with p<5.0E-05 were searched. No cardiovascular trait had p<5.0E-05.
Phenotype	SNV	Gene	Chr	atlas ID	PMID	Year	Domain	Trait	P-value	N	EA	NEA
Susceptibility	rs6671847	FCGR2A	1	360	25772697	2015	Immunological	mDC:%32+	1.61994e-23	669	A	G
Susceptibility	rs6671847	FCGR2A	1	251	25772697	2015	Immunological	CD27 on CD8 T	1.25634e-21	669	A	G
Susceptibility	rs6671847	FCGR2A	1	259	25772697	2015	Immunological	CD8:%TM-like	2.09266e-14	669	G	A
Susceptibility	rs6671847	FCGR2A	1	249	25772697	2015	Immunological	CD27 on CD4 T	5.42439e-14	669	A	G
Susceptibility	rs6671847	FCGR2A	1	240	25772697	2015	Immunological	CD27 on IgG+B	5.37928e-12	669	A	G
Susceptibility	rs6671847	FCGR2A	1	241	25772697	2015	Immunological	CD161 on CD4mem	2.63545e-11	669	A	G
Susceptibility	rs6671847	FCGR2A	1	238	25772697	2015	Immunological	CD27 on IgA+B	6.4766e-11	669	A	G
Susceptibility	rs6671847	FCGR2A	1	3835	27863252	2016	Immunological	Basophil percentage of granulocytes (two-way meta)	8.9379e-11	131536	G	A
Susceptibility	rs6671847	FCGR2A	1	3871	27863252	2016	Immunological	Basophil percentage of granulocytes (three-way meta)	6.645e-10	170223	G	A
Susceptibility	rs6671847	FCGR2A	1	3834	27863252	2016	Immunological	Basophil percentage of white cells (two-way meta)	1.32025e-09	131863	G	A
Susceptibility	rs6671847	FCGR2A	1	237	25772697	2015	Immunological	CD32 on pDC	2.90764e-09	669	G	A
Susceptibility	rs6671847	FCGR2A	1	242	25772697	2015	Immunological	PD1 on CD4mem	4.21907e-09	669	A	G
Susceptibility	rs6671847	FCGR2A	1	362	25772697	2015	Immunological	1c+mDC:%32+	4.39791e-09	669	A	G
Susceptibility	rs6671847	FCGR2A	1	3870	27863252	2016	Immunological	Basophil percentage of white cells (three-way meta)	1.377e-08	171996	G	A
Susceptibility	rs6671847	FCGR2A	1	3833	27863252	2016	Immunological	Basophil count (two-way meta)	9.73301e-07	131860	G	A
Susceptibility	rs6671847	FCGR2A	1	296	25772697	2015	Immunological	CD4mem:%preTh17 (1)	4.23491e-06	669	A	G
Susceptibility	rs6671847	FCGR2A	1	3869	27863252	2016	Immunological	Basophil count (three-way meta)	6.961e-06	171846	G	A
Susceptibility	rs6671847	FCGR2A	1	298	25772697	2015	Immunological	CD4mem:%preTh17 (2)	2.09715e-05	669	A	G
EA (effect allele): allele increases the risk of the phenotype (for binary phenotype) or the phenotype value (for quantitative phenotype).
NEA (non-effect allele): other alleles.
EA and NEA are only provided for GWAS when both effect and non-effect alleles and signed effect (beta or OR) are provided in the original summary statistics. Otherwise NA.
